# Supplementary material for: Looking into the flora of Dutch Brazil: botanical identifications of seventeenth century plant illustrations in the Libri Picturati
Source: Sci Rep. 2021 Oct 5;11:19736. doi: 10.1038/s41598-021-99226-8 (PMC8492696; doi:10.1038/s41598-021-99226-8)
Supplement: Supplementary file 1 — Supplementary Information 1. [file 41598_2021_99226_MOESM1_ESM.xlsx]

## Sheet: Theatrum Naturalium Brasiliae
Dataset S1. Taxonomical identifications of the plant illustrations and empty folios in the Theatrum Naturalium Brasiliae with references to Marcgrave and Piso (1648, 1658). Information on growth form, geographical origin, conservation and domestication status and plant parts represented is provided for those plant species depicted in the illustrated folios. Overlaps in species composition with Ma…
Folio numbers Theatrum	Vernacular names and references to Marcgrave and Piso (1648, 1658)	ID Species	Family	Life form	Native / Introduced	Exotic origin	Domestication status	Conservation status (Endemism)	Plant parts represented	Taxa present in HNB / IURNM	Taxa present in Herbarium	Taxa present in MC	Taxa present in LP
249	Abaremotemo. Avaramotemo. Pis p. 168	Abarema cochliocarpos (Gomes) Barneby & J.W.Grimes	Fabaceae	Tree	Native		Wild	Least Concern (Endemic to Brazil)	Branch with leaves and fruits	x
619	Altera spés. Pis p. 211	Abelmoschus esculentus (L.) Moench	Malvaceae
531	Alcea hirsuta. fl: flavorem: moschato. Marg p. 45	Abelmoschus moschatus Medik.	Malvaceae
619	Quigombo prior seu Alcea moschata. Pis p. 210. Marg p. 31	Abelmoschus moschatus Medik.	Malvaceae
419	Tapoçuca. Spec. Siliqua Africana. Clus exot. 142 15	Abrus precatorius L.	Fabaceae	Liana	Introduced	Tropical Asia	Wild (Naturalized)	Not Evaluated	Stem with leaves, open fruits with seeds		x
639	Conambaja seu Filix. Pis p. 233. Filix. Brasil. Marg 2 p (?)	Adiantum pulverulentum L.	Pteridaceae
645	Conambimiri. Pis p. 234	Adiantum latifolium Lam.	Pteridaceae
3	Nanà Caapóra. Nana brava forsan Piso in HUI pag. 196	Aechmea muricata (Arruda) L.B.Sm.	Bromeliaceae	Herb	Native		Wild	Endangered (Endemic to northeast Brazil)	Stem, leaves and fruit (plus detail of fruit open)
13	Caragúata 4ta spés. Piso pag 193. it: Marg: pag. 86	Aechmea tomentosa Mez	Bromeliaceae	Herb	Native		Wild	Not Evaluated (Endemic to Brazil)	Stem, leaves and inflorescence	x
293	Anonyma	Aegiphila sp.	Lamiaceae	Shrub	Native		Wild	Unknown	Branch with leaves, fruits and seeds
343	Camara-apena. Camara-japo. Pis p. 218 (117). Marg p. 25	Ageratum conyzoides (L.) L.	Asteraceae	Herb	Native		Wild	Least Concern	Stem with leaves and flowers	x
11	Caraguata-nema seu 3á spés. Erva babosa seu Aloë. Piso HUI. pag 193. it Marg: HB pag 37	Aloe vera (L.) Burm.f.	Xanthorrhoeaceae	Herb	Introduced	Middle East, South Africa	Domesticated	Not Evaluated / Cites	Stem, leaves and inflorescence (plus detail of leaf)	x
659	Cararu. Pis p. 241. Marg p. 13	Amaranthus viridis L.	Amaranthaceae
387	Iaruparicuraba	Amphilophium crucigerum (L.) L.G.Lohmann	Bignoniaceae	Liana	Native		Wild	Not Evaluated	Fruit closed / open
19	Acaju. Acajaiba cum fructu Acaju. Pis HUI pag. 120. it. Marg: pag 94	Anacardium occidentale L.	Anacardiaceae	Tree	Native		Domesticated	Not Evaluated	Branch with leaves, flowers and fruits	x	x
1	Nana Brasiliensis, Ananas Lusitanis. Piso HUI p.195. It Margr. HB p.33	Ananas comosus (L.) Merr.	Bromeliaceae	Herb	Native		Domesticated	Not Evaluated	Stem, leaves and fruit (plus detail of fruit open)	x	x		x
489	Anduraobajamiri. Andira vulgo Angelim. Pis p. 175. Marg p. 100	Andira fraxinifolia Benth.	Fabaceae	Tree	Native		Wild	Least Concern (Endemic to Brazil)	Branch with leaves, fruits and flowers	x
369	Capuupeba. Pis p. 238. Capupeba. Marg p. 2	Andropogon bicornis L.	Poaceae
699	Anonyma. 2. Marg p. 19	Aniseia cernua Moric	Convolvulaceae
121	Araticupana. Pis. p. 142. 306. Marg. p. 94	Annona glabra L.	Annonaceae
333	Araticuguçu. Araticupana. Pis p. 306	Annona glabra L.	Annonaceae	Tree	Native		Wild	Least Concern	Branch with leaves and fruits (unripe/ripe)	x		x
117	Araticûponhè. Pis p. 141. Marg p. 93. 149. 150	Annona montana Macfad.	Annonaceae	Tree	Native		Cultivated	Least Concern	Branch with leaves, flowers and fruits (plus details of the fruit open)	x	x
119	Araticuape. Pis. p. 142. Marg. p. 94	Annona salzmannii A.DC.	Annonaceae
605	Innominata. Marg p. 9	Anthurium coriaceum G.Don f	Araceae
207	Apeiba. Marg p. 123	Apeiba tibourbou Aubl.	Malvaceae
689	Mundubi. Pis p. 256. Marg p. 37	Arachis hypogaea L.	Fabaceae
451	Içipoicica	Araujia sericifera Brot.	Apocynaceae	Liana	Native		Wild	Not Evaluated	Stem with leaves, fruits, open fruit with seeds, seeds
455	Amuayembo. Ambuayembo. Pis p. 260. Marg p. 15	Aristolochia labiata Willd.	Aristolochiaceae	Liana	Native		Wild	Least Concern	Stem with leaves and flower	x
657	Erva di S. Maria. Pis p. 240. Marg p. 27	Asterostigma riedelianum (Schott) Kuntze	Araceae
57	Airi Pis: p. 129	Astrocaryum aculeatissimum (Schott) Burret	Arecaceae
55	Tucum Pis HUI pag. 128	Astrocaryum vulgare Mart.	Arecaceae
45	Pindova Lusitanis. Inaja Brasil. Pis in HUI: pag. 125. Pindoba in Marg HB: pag: 133	Attalea compta Mart.	Arecaceae
167	Mangués spés 1a Çereiba. Pis p. 204 (209?). Marg p. 127	Avicennia schaueriana Stapf & Leechm. ex Moldenke	Acanthaceae
213	Çereitinga	Avicennia schaueriana Stapf & Leechm. ex Moldenke	Acanthaceae	Tree	Native		Wild	Least Concern: Decreasing	Branch with leaves and fruits	x		x
65	Marajaiba. Pis. pag. 129	Bactris maraja Mart.	Arecaceae
617	Cuambu seu Caryophyllata. Marg. p. 43	Bidens riparia Kunth	Asteraceae
95	Urucu. Pis p. 133. M. p. 61	Bixa orellana L.	Bixaceae	Tree	Native		Domesticated	Least Concern	Branch with leaves, fruits (plus detail of fruits open and seeds)	x
97	Urucu alia spés. Pis. p. 133. M. p. 61	Bixa orellana L.	Bixaceae
467	Caaponga. 1. Pis p. 243. M. 49	Blutaparon vermiculare (L.) Mears	Amaranthaceae
487	Tangaraca. Written by pencil: Piso 2p 1a?	Boerhavia coccinea Mill.	Nyctaginaceae	Herb	Introduced	South US-northern South America	Wild (Naturalized)	Not Evaluated	Stem with leaves and flowers	x
415	Curupaimiri	Bowdichia virgilioides Kunth	Fabaceae	Tree	Native		Wild	Near Threatened	Branch with leaves, flower buds and fruits	x
595	Cebipira-guaçu. Pis p. 169. Marg p. 100	Bowdichia virgilioides Kunth	Fabaceae
597	Cebipira-miri. Pis p. 169. Marg p. 100	Bowdichia virgilioides Kunth	Fabaceae
29	Iamacaru 4ta alïs (abusive?) Iaracatia. Pis. HB pag: 100 and in HUI pag: 190. it Marg pag: 126	Brasiliopuntia brasiliensis (Willd.) A.Berger	Cactaceae	Shrub	Native		Wild	Least Concern: Decreasing / Cites	Plant with branches and leaves	x
7	Caraguata-acanga seu (1?) species Piso HUI pag: 192. it Marg: HB: pag 86	Bromelia karatas L.	Bromeliaceae
327	Anonyma	Brunfelsia cf. burchellii Plowman	Solanaceae	Shrub	Native		Wild	Not Evaluated (Endemic to Brazil)	Branch with leaves and fruits (unripe/ripe)
233	Manaca. Pis p. 184. M 37 (crossed by pencil?). 69	Brunfelsia uniflora (Pohl) D.Don	Solanaceae	Shrub	Native		Wild	Least Concern	Branch with leaves, flowers and fruits	x
233	Manaca icon alia	Brunfelsia uniflora (Pohl) D.Don	Solanaceae	Shrub	Native		Wild	Least Concern	Branch with leaves and fruits (unripe / ripe)
477	Mureci. Pis p. 171. Mureçipitinga. Marg p. 118	Byrsonima cydoniifolia A.Juss.	Malphigiaceae	Tree	Native		Cultivated	Not Evaluated	Branch with leaves, flower buds, flowers and fruits	x	x
479	Mureçi-guaçu. Pis p. 171. Marg p. 118	Byrsonima cydoniifolia A.Juss.	Malphigiaceae
679	Cumandaguiri. Pis p. 252	Cajanus cajan (L.) Millsp.	Fabaceae
655	Tajaoba 3 Pis p. 236. Marg p. 35	Caladium bicolor (Ait) Vent.	Araceae
217	Araçámiri	Campomanesia dichotoma (O.Berg) Mattos	Myrtaceae	Tree	Native		Wild	Least Concern (Endemic to Brazil)	Branch with leaves, fruits (unripe / ripe), fruit open with seeds	x	x
667	Ibaçamuçi. Marg p. 141	Campomanesia phaea (O.Berg) Landrum	Myrtaceae
679	Cumanda-guaçu. Pis p. 251	Canavalia ensiformis C.C	Fabaceae
175	Meeru spés . Marg p. 3. Albara. Pis p. 213	Canna glauca L.	Cannaceae
173	Meeru Cutij Pis. p. 212	Canna indica L.	Cannaceae	Herb	Native		Cultivated	Not Evaluated	Stem with leaves, flowers, fruit, fruit semi-open	x		x
307	Quiya spés. Pis p. 226	Capsicum annuum L.	Solanaceae
305	Aguaraponda. Marg p. 6. Quiya-apuai. Quiya-apua. Pis p. 225. Marg 70 (crossed and 39 written instead)	Capsicum baccatum L.	Solanaceae	Shrub	Native		Domesticated	Not Evaluated	Branch with leaves and fruits (unripe/ripe)	x		x
577	Camacari. Marg p. 102	Caraipa densifolia Mart.	Calophyllaceae
637	Ipecacuanha. Pis p. 231. Marg p. 17	Carapichea ipecacuanha (Brot.) L.Andersson	Rubiaceae
41	Pinoguaçu mas Pis HUI pag. 159	Carica papaya L.	Caricaceae
41	Pinoguaçu fam: ibid:	Carica papaya L.	Caricaceae
571	Pinoguaçu mas et fam: Pis p. 159	Carica papaya L.	Caricaceae
579	Mamoeria mas et fem Marg p. 102	Carica papaya L.	Caricaceae
115	Pekia seu Pequea. Pis p. 141. Marg p. 93. 149-150	Caryocar villosum (Aubl.) Pers.	Caryocaraceae	Tree	Native		Cultivated	Least Concern	Fruit open
723	Ahoay duplex. Pis p. 308	Cascabela thevetia (L.) Lippold	Apocynaceae
569	micambe. Marg p. 9	Cassia grandis L.f.	Fabaceae
711	Tajojoa. Marg p. 26	Cayaponia tayuya (Mart.) Cogn	Cucurbitaceae
141	Ambaitinga. Pis p. 145	Cecropia hololeuca Miq.	Urticaceae
137	Ambaiba Pis p. 147. Marg p. 91	Cecropia pachystachya Trécul	Urticaceae	Tree	Native		Wild	Not Evaluated	Upper part of trunk with leaves, flowers and fruits	x	x
491	Saamouna. Pis p. 175. Zamouna. Pis HB. p. 81	Ceiba erianthos (Cav.) K.Schum.	Malvaceae
23	Iamacaru 1a Pis. HUI pag. 188. it Marg. Pag. 23. 125	Cereus fernambucensis Lem.	Cactaceae	Shrub	Native		Wild	Not Evaluated / Cites (Endemic to Brazil)	Branch with fruit (plus detail of fruit open)	x
31	Iamacaru 5ta alÿs Cumbeba. Pis HUI pag: 190	Cereus fernambucensis Lem.	Cactaceae
27	Iamacaru 3a alïs Coxuba (Caruba?) Pis. HUI pag. 189. it. Marg: pag: 126	Cereus jamacaru DC.	Cactaceae
495	Cuipouna. Pis p. 178	Cestrum coriaceum Miers	Solanaceae
335	Çaiimbeuébô	Cf. Ficus sp.	Moraceae	Tree	Native		Wild	Unknown	Branch with leaves, fruits, open fruit
275	Guajeru. Guaëru. Marg p. 77	Chrysobalanus icaco L.	Chrysobalanaceae	Tree	Native		Cultivated	Least Concern	Branch with leaves, fruits, open fruit with seed	x	x
705	Caapeba. Pis. p. 261. 312. Marg p. 25	Cissampelos glaberrima St. Hil	Menispermaceae
713	Iaee seu Anguria. Pis p. 263. Ibaguaçu. Marg p. 22	Citrullus lanatus (Thunb.) Matsum. & Nakai	Cucurbitaceae
725	Limonia malus Americana antidotalis. Pis p. 314	Citrus × aurantiifolia (Christm.) Swingle	Rutaceae
155		Citrus x limon (L.) Osbeck	Rutaceae	Tree	Introduced	Tropical Asia	Domesticated	Not Evaluated	Fruit, fruit open, small branch with leaves and spines
719	Arbuscula spongosa. Ibib	Clathria cf. nicoleae	Microcionidae
607	Micambe. Marg p. 9	Cleome gynandra L.	Cleomaceae
341	Camarajuba	Clerodendrum sp.	Lamiaceae	Shrub	Native		Unknown	Unknown	Stem with leaves, flowers and fruits (E. uniflora: fruit and seed)
621	Caagbiyuyo. Pis p. 217. Marg p. 59	Clidemia biserrata DC.	Melastomataceae
243	Aninga peri. Pis p. 218	Clidemia octona (Bonpl.) L.O. Williams	Melastomataceae
483	Pino. Pis p. 235. Marg p. 48 (crossed)	Cnidoscolus urens (L.) Arthur	Euphorbiaceae	Shrub	Native		Wild	Least Concern	Stem with leaves, flowers, flower buds?	x
191	Taracuaguaçu	Coccoloba brasiliensis Nees & Mart.	Polygonaceae	Liana	Native		Wild	Not Evaluated	Branch with leaves and fruits in clusters
623	Caaguacuiba. Marg p. 97	Coccoloba mollis Casar.	Polygonaceae
193	Tangaraguaçuca. in Pis p: 302. Marg p: 60	Coccoloba arborescens (Vell.) R.A.Howard	Polygonaceae	Liana	Native		Wild	Not Evaluated (Endemic to Brazil)	Branch with leaves and fruits in clusters
67	Inajaguaçu. Inajaguaçuiba vulgó Cocos. Pis p. 130. Cocoeiro Indica. Marg. p. 138	Cocos nucifera L.	Arecaceae	Tree	Introduced	Tropical Asia-Pacific	Cultivated	Not Evaluated	Upper part of the plant with leaves and fruits	x	x	x	x
653	Tajaoba 1 Pis p. 236. Marg p. 35	Colocasia esculenta (L.) Schott	Araceae
433	Anonyma	Combretum fruticosum (Loefl.) Stuntz	Combretaceae	Liana	Native		Wild	Not Evaluated	Stem with leaves, flower buds and flowers
353	Anonyma	Copaifera langsdorfii Desf.	Fabaceae	Tree	Native		Wild	Not Evaluated	Branch with leaves
231	Anonyma	Copaifera martii Hayne	Fabaceae	Tree	Native		Wild	Least Concern	Branch with leaves and fruits
77	Copaiba P.p: 118. Coapoiba. Marg: p. 130	Copaifera officinalis L.	Fabaceae
359	Ibibura. Carapucu. Pis p. 309	Copelandia cyanescens (Berk. & Broome) Singer	Bolbitiaceae	Fungi	Native		Wild	Not Evaluated	Cap, gill, stipe, mycelium	x
47	Carnaiba i Pis HUI pag. 126. it Marg HB pag. 130 id. Ananacbicariri (?) Marg. Pag. 133	Copernicia prunifera (Mill.) H.E.Moore	Arecaceae
15	Marimbu	Cordyline sellowiana Kunth	Asparagaceae	Shrub	Native		Wild	Not Evaluated	Stem, leaves and inflorescence
181	Pacocaatinga alys Juacacanga. Pis p. 214. Marg p. 102 (p. 48, written by pencil)	Costus arabicus L.	Costaceae	Herb	Native		Wild	Not Evaluated	Stem with leaves and spike inflorescence	x
187	Anonyma. In canna indica species?	Costus sp.	Costaceae	Herb	Native		Wild	Unknown	Stem with leaves
179	Ubacaya	Costus spiralis (Jacq.) Roscoe	Costaceae	Herb	Native		Wild	Not Evaluated	Stem with leaves and spike inflorescence	x
37	Iaçapucaio com alÿs fructibus	Costus spiralis L.	Costaceae	Shrub	Native		Wild	Not Evaluated	Branch with leaves and inflorescence
99	Guiticoroya. Guitiiba I. ciug (?) fructus Guiticoroya. Pis p. 136. Marg p. 114. 115	Couepia rufa Ducke	Chrysobalanaceae	Tree	Native		Wild	Not Evaluated (Endemic to Brazil)	Branch with leaves and fruit (plus detail of fruit open)	x
101	Guitiguaçu	Couepia rufa Ducke	Chrysobalanaceae	Tree	Native		Wild	Not Evaluated (Endemic to Brazil)	Branch with leaves and fruit
113	Tapia. Pis. p. 140. Marg p. 98	Crateva tapia L.	Capparaceae	Tree	Native		Wild	Not Evaluated	One branch with leaves and fruits (plus details of the fruit open)	x
113	Tapia. Pis. p. 140. Marg p. 98	Crateva tapia L.	Capparaceae	Tree	Native		Wild	Not Evaluated	Branch with leaves, flowers and flower buttoms
205	Cujete. Marg p. 123	Crescentia cujete L.	Bignoniaceae
599	Cujete. Pis p. 173. Marg p. 123	Crescentia cujete L.	Bignoniaceae
411	Boiamaracá	Crotalaria incana L.	Fabaceae	Shrub	Native		Wild	Not Evaluated	Branch with leaves, flowers, fruits, fruit open with seeds		x
413	Anonyma	Crotalaria sp.	Fabaceae	Shrub	Native		Wild	Not Evaluated	Branch with leaves, flowers, fruits, fruit open with seeds
337	Aguaixipurúnga	Croton cf. floribundus Spreng.	Euphorbiaceae	Tree	Native		Wild	Not Evaluated	Branch with leaves and fruits
715	Cucumis sylv. Bras. Marg p. 44	Cucumis anguria L.	Cucurbitaceae
453	Ierumnate	Cucurbita pepo L.	Cucurbitaceae	Liana	Introduced	North America, Mexico	Domesticated	Least Concern	Fruit	x			x
715	Iurumu. Pis p. 264. Marg p. 44	Cucurbita pepo L.	Cucurbitaceae
565	Saiimbeiba. Marg p. 111	Curatella americana L.	Dilleniaceae
417	Çapotaya	Cynophalla hastata (Jacq.) J.Presl	Capparaceae	Shrub	Native		Wild	Least Concern	Branch with leaves, flower buds, fruits, open fruit with seeds, seeds
367	Paratura. Pis p. 238. s.le:	Cyperus pedunculatus (R.Br.) J.Kern	Cyperaceae	Herb	Native		Wild	Least Concern	Stem with leaves	x
365	Iaçape. Pis p. 237. Marg p. 2	Cyperus surinamensis Rottb. (Woodcut),	Cyperaceae
581	Iberaputeruna. marg p. 120	Dialium guianense (Aubl.) Sandwith	Fabaceae
241	Aninga. 2. Pis p. 220. Aningaiba. Marg p. 106	Dieffenbachia seguine (Jacq.) Schott	Araceae	Herb	Native		Wild	Not Evaluated	Stem with leaves, fruit and fruit open	x
405	Moucouna. Lob Macoúna phaseli brasiliana	Dioclea marginata Benth.	Fabaceae	Liana	Native		Wild	Not Evaluated (Endemic to Brazil)	Branch with leaves, fruits, seeds	x
687	Cara. Pis p. 255. Marg p. 29	Dioscorea alata L.	Dioscoreaceae
511	Caaapia. Pis p. 232. 311. Caaopia. Marg p. 96-52	Dorstenia brasiliensis Lam.	Moraceae	Herb	Native		Wild	Least Concern	Stem with leaves, rhizomes and flowers	x	x
123	Araticu domato. Pis p. 143	Duguetia gardneriana Mart.	Annonaceae
151	Biribà	Duguetia marcgraviana Mart.	Annonaceae	Tree	Native		Wild	Least Concern	Branch with leaves, fruit ripe / unripe, seeds
717	Guarerua-oba seu Cucumis asininus. Pis p. 264	Ecballium elaterium (L.) A.Rich.	Cucurbitaceae
485	Caajambi	Eclipta prostrata (L.) L.	Asteraceae	Herb	Native		Wild	Least Concern	Stem with leaves, flowers and fruits	x
537	Cachira 2. Pis p. 199	Eclipta prostrata (L.) L.	Asteraceae
711	Embuajembo. Marg p. 26	Elaphoglossum sp.	Dryopteriaceae
505	Tapirapecu. Pis p. 182	Elephantopus mollis Kunth	Asteraceae
17	Caraguata seu 5ta sylvestris Piso HUI pag: 193	Encholirium spectabile Mart. ex Schult. & Schult.f.	Bromeliaceae
381	Çanambaya. Marg p. 78. 46 (96? crossed)	Epiphyllum phyllanthus (L.) Haw.	Cactaceae	Herb	Native		Wild	Least Concern / Cites	Stem with leaves	x
705	Caaetimay. Marg p. 26	Erigeron bonariensis L.	Asteraceae
311	Iaborandi. 1 Pis p. 215. 312. Marg p. 36	Ertela trifolia (L.) Kuntze	Rutaceae
635	Nhambi. Pis p. 228. 310. Marg p. 49	Eryngium foetidum L.	Apiaceae
585	Tuimanti-iba. Marg p. 136	Erythrina velutina Willd.	Fabaceae
289	Inambûguaçû quiya	Erythroxylum sp.	Erythroxylaceae	Shrub	Native		Wild	Unknown	Branch with leaves and fruits			x
291	Ipecôtairà	Erythroxylum sp.	Erythroxylaceae	Shrub	Native		Wild	Unknown	Branch with leaves and fruits
201	Ibiriba. Ibiraba. Pis p. 161. Marg p. 136	Eschweilera ovata (Cambess.) Mart. ex Miers	Lecythidaceae	Tree	Native		Wild	Least Concern	Branch with leaves, fruit, fruit open with seeds, seed cut in half	x	x
277	Ibapitanga spés Ibipitanga. Pis p. 187. Marg p. 116 (crossed by pencil)	Eugenia brasiliensis Lam.	Myrtaceae	Tree	Native		Wild	Least Concern (Endemic to Brazil)	Branch with leaves, fruits, open fruits with seeds, seeds			x
339		Eugenia cf. uniflora L.	Myrtaceae	Shrub	Native		Cultivated	Not Evaluated	Branch with leaves and fruit
341		Eugenia cf. uniflora L.	Myrtaceae	Shrub	Native		Cultivated	Not Evaluated	Stem with leaves, flowers and fruits (E. uniflora: fruit and seed)
281	Anonyma	Eugenia luschnathiana (O.Berg) Klotzsch ex B.D.Jacks	Myrtaceae	Tree	Native		Wild	Not Evaluated (Endemic to Brazil)	Branch with leaves and fruits	x
277	Ibapitanga	Eugenia punicifolia (Kunth) DC.	Myrtaceae	Shrub	Native		Wild	Least Concern (Endemic to Brazil)	Branch with leaves and fruits (unripe to ripe), seed
339	Ubapitanga. Written by pencil: Marcg 116. Piso 187	Eugenia uniflora L.	Myrtaceae	Shrub	Native		Cultivated	Not Evaluated	Branch with leaves, flowers, flower buds and fruits	x	x
673	Curuiri. Marg p. 109	Eugenia luschnathiana (O.Berg) Klotzsch ex B.D.Jacks	Myrtaceae
461	Cajatia. Pis p. 245. Caaçica. Id. p. 311. Marg p. 7. Caacica. Marg p. 15	Euphorbia hirta L.	Euphorbiaceae
463	Cajatia alia. Pis p. 245	Euphorbia hyssopifolia L.	Euphorbiaceae
449	Nhandiroba. Pis p. 259. Marg. p. 46	Fevillea trilobata L.	Cucurbitaceae	Liana	Native		Wild	Not Evaluated	Stem with leaves, tendrils, fruits, open fruit with seeds	x		x
157	Quapoiba (Copiriba Marg. 121, written by pencil)	Ficus gomelleira Kunth & C.D.Bouché	Moraceae	Tree	Native		Wild	Not Evaluated	Leaf (detail of venation)	x
401	Çipotinga-apè	Fridericia cf. dichotoma (Jacq.) L.G.Lohmann	Bignoniaceae	Liana	Native		Wild	Not Evaluated	Branch with leaves, fruits, open fruit with seeds
9	Caraguata-guaçu seu 2da species Piso HUI pag. 192. it: Marg: HB: pag. 86	Furcraea hexapetala (Jacq.) Urb.	Asparagaceae
649	Ciporema. Pis p. 236	Gallesia integrifolia (Spreng.) Harms	Phytolaccaceae
651	Ibiraremo. Pis p. 236	Gallesia integrifolia (Spreng.) Harms	Phytolaccaceae
223	Anonyma	Garcinia brasiliensis Mart.	Clusiaceae	Tree	Native		Cultivated	Least Concern (Endemic to Brazil)	Branch with leaves, fruits, fruit open with seeds
229	Anonyma	Garcinia cf. gardneriana (Planch. & Triana) Zappi	Clusiaceae	Tree	Native		Wild	Least Concern	Branch with leaves, fruits, fruit open
109	Ianipaba. Pis. P. 138. Marg. p. 92	Genipa americana L.	Rubiaceae	Tree	Native		Cultivated	Least Concern	Branch with leaves and flowers	x
603	Umari. Pis p. 174. Marg p. 121	Geoffroea spinosa Jacq.	Fabaceae
663	Herba lanugunosa Dietamni amula Pis p. 244	Gnaphalium cf. polycaulon Pers.	Asteraceae
541	Anonyma	Gomphrena vaga Mart.	Amaranthaceae	Herb	Native		Wild	Least Concern	Stem with leaves and flowers (Rhuellia: flower)	x
403	Aminiiu. Pis p. 186. Marg p. 59	Gossypium barbadense L.	Malvaceae	Shrub	Introduced	Andes (Peru)	Domesticated	Least Concern	Stem with leaves, and ripe fruits open with seeds	x		x
183	Iataboca. Marg p. 3	Guadua angustifolia (H.B.) Ktk	Poaceae
297	Tapiicuruba	Guapira cf. noxia (Netto) Lundell	Nyctagynacea	Tree	Native		Wild	Least Concern (Endemic to Brazil)	Branch with leaves and fruits
227	Ambaibuna. IIto 2 Pis p. 170. Marg p. 120	Guarea guidonia (L.) Sleumer	Meliaceae	Tree	Native		Wild	Least Concern	Branch with leaves, fruits, fruit open with seeds	x	x
583	Iitò Iity (crossed). Marg p. 120	Guarea guidonia (L.) Sleumer	Meliaceae
347	Ibixuma.Pis p. 162. Marg p. 131; sed discrepant	Guazuma ulmifolia Lam.	Malvaceae	Tree	Native		Wild	Least Concern	Branch with leaves, fruits, open fruit with seeds	x	x
149	Inimboi. Pis p. 205. Marg p. 56	Guilandina bonduc L.	Fabaceae	Shrub	Introduced	Tropical Africa	Wild (Naturalized)	Least Concern	Branch with leaves, flowers, fruit branch with fruit open with seeds / fruit closed	x	x	x
163	Iapoarandiba. Iaparandiba. Pis p. 172. Marg p. 109	Gustavia augusta L.	Lecythidaceae	Tree	Native		Wild	Not Evaluated	Branch with leaves, flower and fruits	x		x
165	Iandiparana	Gustavia augusta L.	Lecythidaceae	Tree	Native		Wild	Unknown	Branch with flower, flower bud, fruit and fruit open with seeds
185	Uuba. Marg p. 3	Gynerium sagittatum (Aubl.) P.Beauv.	Poaceae
203	Mangaba. Mangaiba. Pis p. 156 (crossed by pencil). Mangabiba. Marg p. 121	Hancornia speciosa Gomes	Apocynaceae	Tree	Native		Cultivated	Not Evaluated	Branch with leaves, flowers and fruits	x		x	x
503	Guirapariba vel Urupariba. Marg p. 118. Guirapariba. Marg p. 108	Handroanthus serratifolius (Vahl) S.O.Grose	Bignoniaceae
555	Camara-guaçu	Helianthus annuus L.	Asteraceae	Herb	Introduced	Mexico, North America	Domesticated	Not Evaluated	Stem with leaves, younger / older inflorescence
631	Acutiguepo-obi. Pis p. 224	Heliconia cf. acuminata A.Rich.	Heliconiaceae
517	Iacuacunga (?). Iacua acanga Pis p. 229. Marg. p. 6	Heliotropium indicum L.	Boraginaceae	Herb	Native		Wild	Not Evaluated	Stem with leaves and inflorescence	x
519	Iacuacanga spés. Marg p. 6	Heliotropium indicum L.	Boraginaceae
513	Urucurana	Hibiscus furcellatus Desr.	Malvaceae	Shrub	Native		Wild	Least Concern	Stem with leaves and flowers
389	Tupaipi. an Tupaipi & Urucatu (crossed) Pis p. 235. Marg p. 32. 35 (crossed)	Hippeastrum psittacinum (Ker Gawl.) Herb.	Amaryllidaceae	Herb	Native		Wild	Endangered (Endemic to Brazil)	Bulb, roots, leaves	x
209	Cajarana	Homalolepis ferruginea (A.St.-Hil.) Devecchi & Pirani	Simaroubaceae	Tree	Native		Wild	Not Evaluated (Endemic to Brazil)	Branch with leaves, fruits, fruit open and seed
363	Erva do Capitao. Açariçoba. Pis p. 260. Marg p. 27	Hydrocotyle bonariensis Comm. ex Lam.	Araliaceae	Herb	Native		Wild	Least Concern	Stem with roots, and leaves	x
703	Acariçoba. Pis p. 260	Hydrocotyle bonariensis Comm. ex Lam.	Araliaceae
69	Ietaibae fructus. Pis p. 123. Marg p. 101	Hymenaea courbaril L.	Fabaceae	Tree	Native		Cultivated	Least Concern	Fruit open	x
351	Anonyma	Hyptis lanceolata Poir.	Lamiaceae	Shrub	Native		Wild	Not Evaluated	Stem with leaves and fruits
365	Iaçape. Pis p. 237. Marg p. 2	Imperata contracta (Humb., Bonpl. & Kunth) Hitchc. (Description)	Poaceae
535	Cachira 1. Pis p. 198	Indigofera microcarpa Desv.	Fabaceae
431	Guajnatimbo. Pis p. 249	Indigofera suffruticosa Mill.	Fabaceae	Shrub	Native		Cultivated	Not Evaluated	Stem with leaves, flowers and fruits	x
395	Inga. Marg p. 111	Inga edulis Mart.	Fabaceae	Tree	Native		Cultivated	Least Concern	Branch with leaves, fruits, open fruit with seeds	x
397	Inga. Marg p. 112	Inga edulis Mart.	Fabaceae	Tree	Native		Cultivated	Least Concern	Branch with leaves and flowers
263	Ietica. Vulgo Batata. Pis p. 254. Marg p. 16	Ipomoea batatas (L.) Lam.	Convolvulaceae	Liana	Native		Domesticated	Data Deficient	Rhizome bulb and bulb cut in half
263	Ietica. Vulgo Batata. Pis p. 254. Marg p. 16	Ipomoea batatas (L.) Lam.	Convolvulaceae	Liana	Introduced	Central America, Peru	Domesticated	Data Deficient	Rhizome bulb and bulb cut in half	x	x		x
265	Omenapoyeime. Pis p. 254. Marg p. 51	Ipomoea batatas (L.) Lam.	Convolvulaceae
267	Pararo. Pis p. 255	Ipomoea batatas (L.) Lam.	Convolvulaceae
701	Convolvulus marinus. Pis p. 258 çarça	Ipomoea pes-caprae (L.) R. Br.	Convolvulaceae
547	Quamoclit (Quamoclit. Foliis tenuiter incisis et penatis J.)	Ipomoea quamoclit L.	Convolvulaceae
589	Iacaranda 2. Pis p. 165	Jacaranda brasiliana (Lam.) Pers.	Bignoniaceae
43	Iaracatia it Pis: HUI pag. 160. it Marg: HB pag 128	Jacaratia spinosa (Aubl.) A.DC.	Caricaceae	Tree	Native		Wild	Least Concern	Upper part of the tree with leaves and fruit (plus detail of fruit open)	x
199	Pinha. Munduiguaçucum pineis. Pis p. 179. Mundubiguaçu. Marg. p. 96	Jatropha curcas L.	Euphorbiaceae	Shrub	Native		Cultivated	Least Concern	Stem with leaves, flowers, fruits, fruit open with seeds and seed cut showing half	x	x
143	Anda. Pis p. 148. Marg p. 110	Joannesia princeps Vell.	Euphorbiaceae
677	Cumandatia. Pis p. 251	Lablab purpureus (L.) Sweet	Fabaceae
169	Mangues spés 2da Çereibuna. Pis p. 204 (209?)	Laguncularia racemosa (L.) C.F.Gaertn.	Combretaceae
171	Guaparaiba. Mangués spés 3a Guaperoiba. Pis p. 204. Marg p. 118	Laguncularia racemosa (L.) C.F.Gaertn.	Combretaceae	Tree	Native		Wild	Least Concern: Decreasing	Branch with leaves and fruits	x
341	Camarauna. Camaratinga. Pis p. 177. Marg p. 35 (15? 5?). Camarajuba. Pis HB p. 85	Lantana camara L.	Verbenaceae	Shrub	Native		Wild	Not Evaluated	Stem with leaves, flowers and fruits	x
37	Iaçapucaio com alÿs fructibus	Lecythis pisonis Cambess	Lecythidaceae	Tree	Native		Cultivated	Not Evaluated (Endemic to Brazil)	Fruit open and seeds	x
35	Iaçapucaio Pis Pag. 134 in HUI. It Marg pag. 128	Lecythis pisonis Cambess.	Lecythidaceae	Tree	Native		Cultivated	Not Evaluated (Endemic to Brazil)	Branch with leaves and fruit
39	Iaçapucaio Alia species Pis: HUI pag. 134	Lecythis sp.	Lecythidaceae
667	Ibira-obi. Marg p. 141	Libidibia ferrea (Mart. ex Tul.) L.P.Queiroz	Fabaceae
105	Guitiyba 3a cúig fructus Guiti-miri Pis p. 137. Marg. p. 114	Licania tomentosa (Benth.) Fritsch.	Chrysobalanaceae
459	Caaataja. Pis p. 230. Marg p. 31. Erva cidreira. Marg p. 32	Lindernia diffusa (L.) Wettst.	Linderniaceae	Herb	Native		Wild	Not Evaluated	Stem with leaves and roots	x	x
661	Melissa agrestis. Pis. Ibid	Lippia alba (Mill.) N.E.Br. ex Britton & P.Wilson	Verbenaceae
539	Anonyma	Lippia cf. origanoides Kunth	Verbenaceae	Shrub	Native		Wild	Not Evaluated	Stem with leaves and flowers
625	Anonyma. Marg p. 16	Lippia sp.	Verbenaceae
349	Tataiiba. Pis p. 163. Marg p. 119. Ibacurapari. Marg 119 (crossed)	Maclura tinctoria (L.) D.Don ex Steud.	Moraceae	Tree	Native		Wild	Least Concern	Branch with leaves, fruits, open fruit with seeds	x	x
37	Iaçapucaio com alÿs fructibus	Macoubea guianensis Aubl.	Apocynaceae	Tree	Native		Cultivated	Least Concern	Fruit open and seeds	x
543	Anonyma	Mandevilla scabra (Hoffmanns. ex Roem. & Schult.) K.Schum.	Apocynaceae	Liana	Native		Wild	Not Evaluated	Stem with leaves, flowers, flower buds
85	Mandihoca Pis: p. 114-305. Mandiiba. Maniiba. Marg: p. 65	Manihot esculenta Crantz.	Euphorbiaceae
331	Cuguaçuremiu. Cuguacucuremia. Cuacumandijba. Pis HB. p. 55. Mandiboca sylv: Pis. HUI pag. 117	Manihot carthagenensis subsp. glaziovii (Müll.Arg.) Allem	Euphorbiaceae	Tree	Native		Wild	Not Evaluated (Endemic to Brazil)	Branch with leaves, flower buds, fruits, fruit open with seeds	x
87	Mandihoca sglr (?): seu Cuguaçucarenia. Cuaçumandiiba Pis: p. 117. vide pag 331 (?)	Manihot carthaginensis subsp. glaziovii (Müll.Arg.) Allem	Euphorbiaceae
613	Macarandiba. Pis p. 187	Manilkara salzmannii (A.DC.) H.J.Lam	Sapotaceae
509	Anonyma	Margaritaria nobilis L.f.	Phyllanthaceae	Tree	Native		Wild	Least Concern	Branch with leaves, fruits and flowers
457	Umbati (m crossed)	Matelea ganglinosa (Vell.) Rapini	Apocynaceae	Liana	Native		Wild	Not Evaluated (Endemic to Brazil)	Stem with leaves, flowers, fruits and open fruit	x
697	Ibati. Marg p. 19	Matelea ganglinosa (Vell.) Rapini.	Apocynaceae
49	Carnaiba 2da Pis in HUI pag. 126	Mauritia flexuosa L.f.	Arecaceae
63	Miriti. Pis. pag. 129	Mauritia flexuosa L.f.	Arecaceae
299	Pipi	Maytenus aquifolium Mart.	Celastraceae	Tree	Native		Wild	Not Evaluated	Branch with leaves and fruits
567	Muiva. Marg. p. 117	Miconia holosericea (L.) DC	Melastomataceae
161	Puî (aff. Mureci Piso 171, written by pencil)	Miconia lepidota DC.	Melastomataceae	Tree	Native		Wild	Not Evaluated	Branch with leaves and infrutescence
423	Caaeo. Erva mimosa. Iuquery. Pis p. 202. 304. Marg p. 73 (crossed: 64)	Mimosa pigra L.	Fabaceae	Shrub	Native		Wild	Least Concern	Stem with leaves, flowers and fruits	x	x
425	Caaeo 3. Marg p. 74	Mimosa pigra L.	Fabaceae
425	Caaeo 2. Marg p. 74	Mimosa polydactyla Humb. et Bonpl.	Fabaceae
427	Iuqueri-omnano. Marg p. 64 (crossed: at p. 123?)	Mimosa sensitiva L.	Fabaceae
473	Caapotiragoa. Marg p. 8 & p. 9 alia	Mitracarpus hirtus (L.) DC.	Rubiaceae
383	Anonyma	Montrichardia cf. linifera (Arruda) Schott	Araceae	Herb	Native		Wild	Not Evaluated	Fruit	x
239	Aninga palustris. 1. Pis p. 220	Montrichardia linifera (Arruda) Schott	Araceae
107	Ibacurapari. Marg. p. 114	Moronobea coccinea Aubl.	Clusiaceae
393	Mucuna vel Cur(n)aja. Mucunaguaçu. Pis p. 307. Marg p. 18	Mucuna urens (L.) Medik.	Fabaceae	Liana	Native		Wild	Not Evaluated	Branch with leaves, fruits, open fruit with seeds	x
561	Pacóèira. Piso p. 154. Bacoba. Marg p. 137	Musa × paradisiaca L.	Musaceae
563	Bananiera. Pis p. 155. Banana. Marg p. 138	Musa × paradisiaca L.	Musaceae
687	Tamoatarana. Pis p. 255. Marg p. 53	Myrosma cannifolia L.f.	Marantaceae
75	Cabureiba seu Balsamum Peruvianum. Pis. p. 119. Cabui Iba. Marg. p. 137	Myroxylon balsamum (L.) Harms	Fabaceae
585	Cabuciba. Marg p. 137	Myroxylon balsamum (L.) Harms	Fabaceae
127	Caaroba. Pis. p. 143	Neomarica cf. northiana (Schneev.) Sprague	Iridaceae	Herb	Native		Wild	Not Evaluated (Endemic to Brazil)	Flower
615	Petume seu Tabacum. Pis p. 206 et species cig. ibid	Nicotiana tabacum L.	Solanaceae
627	Aguape seu Nymphea. Pis p. 219. Marg p. 23	Nymphaea amazonum Mart. & Zucc.	Nymphaeaceae
133	Anhuiba seu Sassafras Pis p. 146	Ocotea sassafras (Meisn.) Mez	Lauraceae
271	Ietucu seu Mechoacanna & Xalappa. Pis p. 253	Operculina hamiltonii (G. Don) D.F. Austin & Staples	Convolvulaceae
273	Ieticucu. Marg p. 41	Operculina hamiltonii (G. Don) D.F. Austin & Staples	Convolvulaceae
33	Iamacaru 6ta alias Urumbeba. Pis HUI pag: 191	Opuntia ficus-indica (L.) Mill.	Cactaceae
593	Iabotipita. Pis p. 166. Marg p. 100	Ouratea caudata Engl.	Ochnaceae
269	Ietiope. Pis p. 255	Pachyrhizus erosus (L.) Urb.	Fabaceae
197	Tangaraca. 2 Piso p. 302. Marg p. 60	Palicourea bracteocardia (DC.) Delprete & J.H.Kirkbr.	Rubiaceae	Shrub	Native		Wild	Not Evaluated	Branch with leaves and flowers	x
195	Tangaraca. I Pis p. 302. Erva do Rato. Marg p. 60	Palicourea crocea (Sw.) D.C	Rubiaceae
197	Tangaraca. 3 Pis: et Marg: ibid	Palicourea crocea (Sw.) Schult.	Rubiaceae	Shrub	Native		Wild	Not Evaluated	Branch with leaves, flowers and one fruit	x
429	Iuapita	Parkia pendula (Willd.) Walp.	Fabaceae	Tree	Native		Wild	Least Concern	Branch with leaves and fruits	x
565	Visqueiro. Marg p. 116	Parkia pendula (Willd.) Walp.	Fabaceae
373	Anonyma	Paspalum virgatum L.	Poaceae	Herb	Native		Wild	Not Evaluated	Stem with leaves and inflorescence	x
439	Murucuja 1. Pis p. 247. Marg p. 71	Passiflora cincinnata Mast	Passifloraceae
441	Murucuja 2. Pis p. 248. Marg p. 71	Passiflora cincinnata Mast	Passifloraceae
443	Murucaja 3. Pis p. 248. Marg p. 71	Passiflora edulis Sims	Passifloraceae
447	Hedera Murucaja spés. Marg p. 73	Passiflora foetida L.	Passifloraceae
437	Murucaja guaçu & Guainumbiacajuba. Murucuja 4. Pis p. 247. Marg p. 70	Passiflora quadrangularis L.	Passifloraceae	Liana	Native		Domesticated	Not Evaluated	Stem with leaves, tendrils, flowers, fruits, open fruit with seeds	x	x
445	Murucaja 5ta. Murucaja-miri. P. HB. p. 107	Passiflora alata Curtis	Passifloraceae
675	Tety-pote-iba. Pis p. 250	Passovia pyrifolia (Kunth) Tiegh.	Loranthaceae
573	Ibirapitanga. Pis 164. Marg. 101	Paubrasilia echinata (Lam.) Gagnon, H.C.Lima & G.P.Lewis	Fabaceae
283	Cururuape (corrected). it. Pis p. 250. Marg p. 22	Paullinia pinnata L.	Sapindaceae	Liana	Native		Wild	Not Evaluated	Branch with leaves and fruits	x	x
285	Turari	Paullinia pinnata L.	Sapindaceae	Liana	Native		Wild	Not Evaluated	Branch with leaves and fruits
673	Cururuape. Pis p. 250. Marg p. 22 (written by pencil: cf 283)	Paullinia pinnata L.	Sapindaceae
665	Ibiraeem seu Liquiritia sylv.	Periandra mediterranea (Vell.) Taub.	Fabaceae
627	Potinçoba. Pis p. 221. Pulgera. Pis HB. p. 101	Persicaria acuminata (Kunth) M.Gómez	Polygonaceae
707	Hydropiper seu Erva pulgera. Marg p. 25	Persicaria punctata (Elliott) Small	Polygonaceae
649	Tipi. pis p. 236	Petiveria alliacea L.	Phytolaccaceae
683	Guandu. Pis p. 252	Phaseolus lunatus L.	Fabaceae
409	Fructus Mandapitiu. Iarere. Guandatara	Phaseolus spp.	Fabaceae	Liana	Unknown		Unknown		Seeds (Beans)
681	Cumandamiri. Pis p. 252	Phaseolus vulgaris L.	Fabaceae
407	Comendaguaçu (in pencil: Piso 251). An. Comendaguira Marg p. 62 (crossed)	Phaseolus vulgaris L.	Fabaceae	Liana	Introduced	Central America, Andes	Domesticated	Least Concern	Stem with leaves, fruit, seeds	x			x
683	Guarumbee. Ibid	Phaseolus vulgaris L.	Fabaceae
629	Camaru seu Solanum vesicarium. Pis p. 223. Marg p. 12	Physalis cf. pubescens L.	Solanaceae
329	Camapu	Physalis pubescens L.	Solanaceae	Herb	Native		Wild	Least Concern	Stem with leaves and fruits (with detail of calyx)	x	x		x
287	Caaururuguaçu	Pilocarpus jaborandi Holmes	Rutaceae	Shrub	Native		Wild	Endangered (Endemic to Brazil)	Branch with leaves, flowers and fruits
313	Iaborandi guaçu. Iaborandi 3. Pis p. 216	Piper anisum (Spreng.) Angely	Piperaceae	Shrub	Native		Wild	Not Evaluated (Endemic to Brazil)	Branch with leaves and inflorescence	x
317	Iaborandi-guaçu. Written by pencil: Piso 216	Piper arboreum Aubl.	Piperaceae	Shrub	Native		Wild	Not Evaluated	Branch with leaves and inflorescence / infructescence, infrutescence open
521	Betrys vel Betre. Pis p. 196. Marg p. 124	Piper divaricatum G.Mey.	Piperaceae
527	Nhandu. Pis p. 197. Piper caudatum. Marg p. 75	Piper marginatum Jacq.	Piperaceae
311	Iaborandi. 2 Pis p. 215. 312. Marg p. 36	Piper sp.	Piperaceae
315	Iaborandi-guaçu. Iaborandi 4. Pis p. 216 (crossed). Marg: 369	Piper tuberculatum Jacq.	Piperaceae	Shrub	Native		Wild	Not Evaluated	Branch with leaves and inflorescence	x
319	Iaborandi-guaçu	Piper umbellatum L.	Piperaceae	Shrub	Native		Wild	Not Evaluated	Branch with leaves and inflorescence	x
529	Aguaxima. Pis p. 197. Malva d' Isco. Pis HB. p. 104	Piper umbellatum L.	Piperaceae
523	Betrys faemina & alia spés. Pis p. 196	Piper anisum (Spreng.) Angely	Piperaceae
647	Avenqua seu Avenua maj & min. Marg p. 23	Pityrogramma calomelanos (L.) Link	Pteridaceae
719	Arbuscula coralloides. Pis p. 265	Plexaura sp. / Plexaurella sp.	Plexauridae
21	Jabuticaiba Pis HUI pag 121. it. Marg. Pag. 141	Plinia cauliflora (Mart.) Kausel	Myrtaceae
481	Caapomonga. 1 alys Caandirop. Pis p. 200. Marg p. 28	Plumbago zeylanica L.	Plumbaginaceae	Shrub	Introduced	Tropical Asia	Wild (Naturalized)	Not Evaluated	Stem with leaves, flowers (with calyx tube), flower buds?	x			x
253	Anonyma ari species	Pontederia paniculata Spreng.	Pontederiaceae	Herb	Native		Wild	Not Evaluated	Stem with a leaf and flowers	x	x
471	Caaponga. 3. Pis p. 243	Portulaca halimoides L.	Portulacaceae
103	Guitys 2da spés. Guitiroba. Pis p. 136. Marg p. 113	Pouteria grandiflora (A.DC.) Baehni	Sapotaceae
435	Ibapéba	Pouteria caimito (Ruiz & Pav.) Radlk.	Sapotaceae	Tree	Native		Cultivated	Least Concern	Fruits and open fruits, seeds
135	Ibiraéé seu Guajacum. Pis p. 146. Marg p. 101	Pradosia kuhlmannii Toledo	Sapotaceae
71	Içicariba. Pis. pag. 122. Marg: 98	Protium heptaphyllum (Aubl.) Marchand	Burseraceae
81	Curupicaiba. Marg. p. 132	Protium heptaphyllum (Aubl.) Marchand	Burseraceae
557	Guajabu. Pis p. 153. Marg p. 104	Psidium guajava L.	Myrtaceae
215	Aracamiri est fructus Ibabiraba seu Guabiraba. Pis p. 150. Marg. p. 117 (written in pencil: Marg 62, Piso 151)	Psidium guineense Sw.	Myrtaceae	Tree	Native		Cultivated	Least Concern	Branch with leaves, flowers, fruits, fruit open with seeds	x		x
221	Araçaiba Marg p. 62. 105. [74 Pis 16]	Psidium guineense Sw.	Myrtaceae
219	Araçaguaçu. Pis p. 152. Marg p. 105	Psidium cattleianum Afzel. ex Sabine	Myrtaceae
153	Romeiro seu Granatus	Punica granatum L.	Lythraceae	Tree	Introduced	Middle East	Domesticated	Least Concern	Branch with leaves, flower buds, flowers, fruit and detail of open fruit
177	Pacoçeroca Pis p. 213. Marg p. 48	Renealmia alpinia (Rottb.) Maas	Zingiberaceae	Herb	Native		Wild	Not Evaluated	Stem with leaves and flowers	x
145	Nhambu guaçu seu Ricinus Americanus. Pis p. 180. Marg p. 77	Ricinus communis L.	Euphorbiaceae	Shrub	Introduced	Tropical Africa	Cultivated	Not Evaluated	Stem, branches, leaves, flowers buds / male (yelllow) flowers, female (red) flowers, inripe / ripe fruits, seed details	x	x	x
303	Aguaraquiya	Rivina humilis L.	Petiveriaceae	Herb	Native		Wild	Not Evaluated	Stem with leaves, flowers and fruits		x
89	Tacomarée seu Arundo Sacharifera. Pis p. 108. Uuba. Marg. p. 32	Saccharum officinarum L.	Poaceae
399	Nhuatiunana	Samanea saman (Jacq.) Merr.	Fabaceae	Tree	Native		Wild	Least Concern	Branch with leaves and flowers	x	x
559	Guabipocaiba. Pis HB. p. 80. Guaibapocacaiba. Marg p. 111	Samanea saman (Jacq.) Merr.	Fabaceae
553	Quity. Pis p. 162. Marg p. 113	Sapindus saponaria L.	Sapindaceae
721	Sargaço. Pis p. 266	Sargassum vulgare C.Agardh	Sargassaceae
83	Maratatabiba. Marg. 132	Schefflera morototoni (Aubl.) Maguire, Steyerm. & Frodin	Araliaceae
93	Aroeira seu Lentiscus. Pis p. 132. Marg. P. 90	Schinus terebinthifolia Raddi	Anacardiaceae
295	Cambui discrepat cum. Descript: et figura Pis p. 178	Schinus terebinthifolia Raddi	Anacardiaceae	Tree	Native		Wild	Not Evaluated	Branch with leaves and fruits	x
659	Capicatinga alyis Jacarecatinga. Pis p. 241	Scleria gaertneri Raddi	Cyperaceae
465	Tupeiçava seu Scoparia. Pis p. 246. Basourinha. Pis HB. p. 110	Scoparia dulcis L.	Plantaginaceae
25	Iamacaru 2da Pis HUI pag. 189	Selenicereus undatus (Haw.) D.R.Hunt	Cactaceae
605	Tareoqui. Marg p. 9	Senna obtusifolia (L.) H.S.Irwin & Barneby	Fabaceae
611	Pajomiroba 2. Pis p. 185 Tareroqui	Senna obtusifolia (L.) H.S.Irwin & Barneby	Fabaceae
601	Mamanga. Pis p. 183	Senna latifolia (G.Mey.) H.S. Irwin & Barneby	Fabaceae
609	Pajomiroba 1 Pis p. 185	Senna occidentalis (L.) Link	Fabaceae
669	Timbo-guaçu. Pis p. 249	Serjania cf. lethalis A. St.-Hil.	Sapindaceae
641	Filix an Polypodium. Marg p. 2. Coaticaa. Caticaa. Polypod. Pis. p. 233	Serpocaulon triseriale (Sw.) A.R. Sm.	Polypodiaceae
621	Gangila seu Sesamum Africanum. Pis p. 211	Sesamum indicum L.	Pedaliaceae
469	Caaponga. 2. Pis p. 243. Perexil Lus Marg p. 14	Sesuvium portulacastrum (L.) L.	Aizoaceae
515	Perrexil do mar. Caapeba. Written by pencil: Marg 39?	Sesuvium portulacastrum (L.) L.	Aizoaceae	Herb	Native		Wild	Not Evaluated	Stem with leaves and flowers	x	x
373	Amongeba. Pis p. 239	Setaria parviflora (Poir.) M.Kerguelen	Poaceae	Herb	Native		Wild	Critically Endangered	Stem with leaves and inflorescence	x
709	Curua vel Curuba. Pis p. 262. Marg p. 21	Sicana odorifera (Vell.) Naudin	Cucurbitaceae
245	Arariba. Marg p. 106	Simira rubra (Mart.) Steyerm	Rubiaceae
695	Ivapecango vulgo Sarsaparrila. Pis p. 258. M. 9	Smilax cf. schomburgkiana Kunth	Smilacaceae
693	Iupicanga vulgo. Radix China. Pis p. 257	Smilax rufescens Griseb.	Smilacaceae
325	Iuati. Written by pencil: Joâti	Solanum aculeatissimum Jacq.	Solanaceae	Shrub	Native		Wild	Not Evaluated	Branch with leaves and fruits
661	Uva Crispa Americana. Pis p. 242	Solanum agrarium Sendtn	Solanaceae
303	Aguaraquiya (written by pencil: Marg 55. Piso 224)	Solanum chenopodioides Lam.	Solanaceae	Shrub	Native		Wild	Not Evaluated	Branch with leaves, flowers, fruits, fruit open with seeds
497	Iuripeba mas Pis. p. 181. Marg p. 89	Solanum paludosum Moric	Solanaceae
497	Iuripeba fem Pis. p. 181. Marg p. 89	Solanum paniculatum L.	Solanaceae
211	Iiaimbo (crossed with pencil and wrotte instead: Jyaimbô cf. in 159…(?)	Solanum paniculatum L.	Solanaceae	Shrub	Native		Wild	Least Concern	Branch with leaves, fruits, fruit open with seeds	x
159	Ioaimbô. Aranty pavi spés?	Solanum sp.	Solanaceae	Shrub	Native		Wild	Unknown	Branch with leaves, fruits, flower buds
237	Iubopeba. Macumba. Melongela. Belingela. Pis p. 209. Marf p. 24	Solanum aethiopicum L.	Solanaceae	Herb	Introduced	Tropical Africa	Domesticated	Not Evaluated	Fruit, fruit open with seeds	x
617	Belingela. Pis p. 210. Marg p. 24	Solanum aethiopicum L.	Solanaceae
301	Aguaraquiyguaçu. Pis p. 224. Marg p. 55	Solanum americanum Mill.	Solanaceae	Herb	Native		Wild	Not Evaluated	Stem with leaves and fruits	x
499	Ivapeba. Pis p. 182	Solanum lycocarpum A. St.-Hil.	Solanaceae
189	Anonyma	Souroubea cf. guianensis Aubl.	Marcgraviaceae	Liana	Native		Wild	Not Evaluated	Stem with leaves (details of the flower's petiols?)
355	Anonyma	Sparattanthelium cf. tupiniquinorum Mart.	Hernandiaceae	Shrub	Native		Wild	Least Concern	Stem/Branch with leaves and fruits	x	x
323	Anonyma. Arabapaca. Marg p. 35	Spigelia anthelmia L.	Loganiaceae	Herb	Native		Wild	Not Evaluated	Stem with leaves and fruits	x	x
111	Acacia. Pis pag. 139. Ibametara. Marg p. 68- et 129	Spondias mombin L.	Anacardiaceae
261	Umbi. Iva umbi. Marg p. 108	Spondias tuberosa Arruda	Anacardiaceae	Tree	Native		Cultivated	Least Concern (Endemic to Brazil)	Branch with leaves, flowers, fruits (unripe/ripe), bulb rhizome and bulb cut in half	x
507	Caaacanga	Stachytarpheta indica (L.) Vahl	Verbenaceae	Herb	Native		Wild	Not Evaluated	Stem with leaves and flowers
625	Marrubium Americanum. Pis p. 217. Marg p. 16	Stemodia foliosa Benth.	Plantaginaceae
643	Ononidis. spés. Pis p. 234	Stylosanthes guianensis (Aubl.) Sw.	Fabaceae
391	Iacarandaape. vid Pis p. 164. Marg p. 136	Swartzia pickelii Killip ex Ducke	Fabaceae	Tree	Native		Wild	Least Concern (Endemic to northeast Brazil)	Fruit closed / open with seeds, seeds	x
587	Iacaranda 1. Pis p. 164. Marg p. 135	Swartzia pickelii Ducke	Fabaceae
385	Tucucuruata. Piso 126 (written by pencil)	Syagrus cf. coronata (Mart.) Becc.	Arecaceae	Tree	Native		Wild	Least Concern (Endemic to Brazil)	Inflorescence with spathe
59	Aque seu Catole. Pis: p. 129	Syagrus comosa (Mart.) Becc.	Arecaceae
51	Urucuria cit fructus Urucury. Pis HUI pag. 127. Çocara Pis pag. 128. it Iocara et Iucorara Marg pag. 133	Syagrus coronata (Mart.) Becc.	Arecaceae	Tree	Native		Wild	Least Concern (Endemic to Brazil)	Branch with fruits	x
61	Iraiba. Pis: p.129	Syagrus oleracea (Mart.) Becc.	Arecaceae
53	Urucuruiba. Marg pag. 104. 109	Syagrus coronata (Mart.) Becc.	Arecaceae
575	Gonondima. Marg p. 106	Symphonia globulifera L.f.	Clusiaceae
591	Queraiba. Pis p. 165. Marg p. 135	Tabebuia aurea (Silva Manso) Benth. & Hook.f. ex S.Moore	Bignoniaceae
623	Iperoba. Marg p. 97	Tabebuia roseoalba (Ridl.) Sandwith	Bignoniaceae
663	Acetosa Brasil. Marg p. 23	Talinum fruticosum (L.) Juss.	Talinaceae
147	Nhua arbor. Marg p. 100	Talisia esculenta (Cambess.) Radlk.	Sapindaceae
525	Pitoma. Marg p. 125	Talisia esculenta (Cambess.) Radlk.	Sapindaceae
421	Tamarinhos. Iutai. Pis p. 157. Marg p. 107	Tamarindus indica L.	Fabaceae	Tree	Introduced	Tropical Africa	Domesticated	Least Concern	Upper part of trunk with leaves and fruits	x	x
671	Guajanatimbo. Pis p. 249. Written by pencil: p.p. 431 (?)	Tanaecium pyramidatum (Rich.) L.G.Lohmann	Bignoniaceae
79	Copiiba. Marg. p. 121	Tapirira guianensis Aubl	Anacardiaceae
697	Icipo. Marg p. 14	Tetracera cf. breyniana Schlechtendal	Dilleniaceae
225	Iito. i. (1?) Pis p. 169 (written in pencil 170). Marg 120	Trichilia hirta L.	Meliaceae
235	Anonyma	Unknown	Unknown	Unknown	Unknown		Unknown	Unknown	Stem with leaves and a gull?
353	Anonyma	Unknown	Unknown	Unknown	Unknown		Unknown	Unknown	Branch with leaves
357	Anonyma	Unknown	Unknown	Unknown	Unknown		Unknown	Unknown	Branch with leaves
635	Herba lanuginosa. Pis p. 230	Unknown	Unknown
139	Ambaibuna	Unknown
475	Anonyma. Marg p. 14	Unknown
383	Anonyma	Unknown	Unknown	Unknown	Unknown		Unknown	Unknown	Inflorescence / infrutescence?
541		Unknown	Unknown	Unknown	Unknown		Unknown	Unknown
493	Tremace. Pis p. 176. Tremate Marg p. 61-81	Vernonanthura brasiliana (L.) H.Rob.	Asteraceae
691	Mandobi. Pis p. 256. Mundubi d' Angola. Marg p. 43	Vigna subterranea (L.) Verdc.	Fabaceae
73	Caaopia. Pis. p. 124	Vismia guianensis (Aubl.) Pers.	Hypericaceae
279	Anonyma	Vitex cf. megapotamica (Spreng.) Moldenke	Lamiaceae	Tree	Native		Wild	Least Concern	Branch with leaves, fruits, and seeds?
279	Ibapurunga. Marg p. 116	Vitex rufescens A.Juss.	Lamiaceae	Tree	Native		Wild	Least Concern (Endemic to Brazil)	Branch with leaves, fruits, and seed?	x
107	Ibapurunga Id. p. 116	Vitex rufescens A.Juss.	Lamiaceae
257	Ambaibuna	Vitis vinifera L.	Vitaceae	Vine	Introduced	South Europe, Middle East	Domesticated	Least Concern	Stem with leaves, tendrils, fruits (in cluster) and open fruit
259	Caoia	Vitis vinifera L.	Vitaceae	Vine	Introduced	South Europe, Middle East	Domesticated	Least Concern	Fruits (cluster)
545	Anonyma	Volkameria cf. aculeata L.	Lamiaceae	Shrub	Native		Wild	Least Concern	Stem with leaves, flowers, fruit				x
653	Tajaoba 2 Pis p. 237. Marg p. 36	Xanthosoma sagittifolium (L.) Schott	Araceae
655	Tajaoba 4 Pis p. 237. Marg p. 36	Xanthosoma sagittifolium (L.) Schott	Araceae
501	Iva. Marg p. 63. Iva umba. Marg p. 108	Ximenia americana L.	Olacaceae
321	Piperis Aetiopia spés	Xylopia aethiopica (Dunal) A.Rich.	Annonaceae	Tree	Introduced	Tropical Africa	Cultivated	Least Concern	Branch with leaves and fruits
131	Ibiraba. Ibira. Pis p. 145. Marg p. 99	Xylopia frutescens Aubl.	Annonaceae	Tree	Native		Wild	Least Concern	Branch with leaves and fruits	x
129	Pindaiba. Pis p. 141. Embira. Marg. p. 71	Xylopia frutescens Aubl.	Annonaceae
371	Iupicai. Pis p. 238	Xyris jupicai Rich.	Xyridaceae
251	Anonyma ari aquatici spés. an Tajaoba 3. Marg p. 35 (crossed by pencil)	Zantedeschia aethiopica (L.) Spreng.	Araceae	Herb	Introduced	South Africa	Cultivated	Least Concern	Stem with leaves, spadix (flowers) and spathe
255	Abatî	Zea mays L.	Poaceae	Herb	Introduced	Central America	Domesticated	Least Concern	Cob with seeds (ripe fruit) on leaf stalk
633	Mangaratia set Zinziber mas et fem. Pis p. 227. Marg p. 17. 18	Zingiber officinale Roscoe.	Zingiberaceae
247	Mucuitaiba & Mocitaiba. Marg p. 106	Zollernia ilicifolia (Brongn.) Vogel	Fabaceae
5
91
125
309
345
361
375
377
379
533
549
551
727
729
731
733	Index Plantarum Brasiliae
734	Index Plantarum Brasiliae
735	Index Plantarum Brasiliae

## Sheet: Miscellanea Cleyeri
Dataset 1. Taxonomical identifications of the plant illustrations in the Miscellanea Cleyeri. We provided information on growth form, geographical origin, conservation and domestication status and plant parts represented. Overlaps in species composition with Marcgrave and Piso' books (1648, 1658); Marcgrave herbarium, Theatrum and LP are presented
Folio numbers Miscellanea Cleyeri (r: recto; v: verso)	Vernacular names	ID Species	Family	Life form	Native / Introduced	Exotic origin	Domestication status	Conservation status (Endemism)	Plant parts represented	Taxa present in HNB / IURNM	Taxa present in Herbarium	Taxa present in Theatrum	Taxa present in LP
51r	Mangabiba p. 122 / Orange? / P…	Annona cf. glabra	Annonaceae	Tree	Native		Wild	Least Concern	Fruit	x		x
51r		Hancornia speciosa Gomes	Apocynaceae	Tree	Native		Cultivated	Not Evaluated	Fruit	x		x	x
12r		Cocos nucifera L.	Arecaceae	Tree	Introduced	Tropical Asia-Pacific	Domesticated	Not Evaluated	Inflorescence	x	x	x	x
67r	Pindova Lusitan. Inaja Brasil Pison. Pindova p. 125 (vaal groen)	Attalea compta Mart.	Arecaceae	Tree	Native		Wild	Not Evaluated (Endemic to Brazil)	Trunk, leaves, fruits	x
63r		Furcraea foetida (L.) Haw.	Asparagaceae	Herb	Introduced	Central America	Cultivated	Not Evaluated	Spindle, flowers
64v	ple… groen	Furcraea foetida (L.) Haw.	Asparagaceae	Herb	Introduced	Central America	Cultivated	Not Evaluated	Stipe, flowers
68r	Hiuca	Furcraea foetida (L.) Haw.	Asparagaceae	Herb	Introduced	Central America	Cultivated	Not Evaluated	Spindle, leaves
54r	Cutiy	Canna indica L.	Cannaceae	Herb	Native		Cultivated	Not Evaluated	Trunk, leaves, flowers, fruits	x		x
56r		Platonia insignis Mart.	Clusiaceae	Tree	Native		Cultivated	Least Concern	Stem, leaves, fruits	x
12v		Ipomoea pes-caprae (L.) R. Br.	Convolvulaceae	Liana	Native		Wild	Not Evaluated	Stem, leaves	x
29r		Ipomoea quamoclit L.	Convolvulaceae	Liana	Introduced	Central America	Wild	Not Evaluated	Stem, leaves, flowers
58r	Nhandiroba	Fevillea trilobata L.	Cucurbitaceae	Liana	Native		Wild	Not Evaluated	Stem, leaves, fruits	x		x
63v	Vaalagtig groen	Citrullus lanatus (Thunb.) Matsum. & Nakai	Cucurbitaceae	Liana	Introduced	Tropical Africa	Domesticated	Not Evaluated	Stem, leaves, fruits	x	x
64r		Citrullus lanatus (Thunb.) Matsum. & Nakai	Cucurbitaceae	Liana	Introduced	Tropical Africa	Domesticated	Not Evaluated	Stem, leaves
65r		Citrullus lanatus (Thunb.) Matsum. & Nakai	Cucurbitaceae	Liana	Introduced	Tropical Africa	Domesticated	Not Evaluated	Fruit
66r		Lagenaria siceraria (Molina) Standl.	Cucurbitaceae	Liana	Introduced	Tropical Africa	Domesticated	Not Evaluated	Fruit	x
66v		Lagenaria siceraria (Molina) Standl.	Cucurbitaceae	Liana	Introduced	Tropical Africa	Domesticated	Not Evaluated	Fruit
67v		Citrullus lanatus (Thunb.) Matsum. & Nakai	Cucurbitaceae	Liana	Introduced	Tropical Africa	Domesticated	Not Evaluated			x
53r	Inambuguacuquiya	Erythroxylum sp.	Erythroxylaceae	Shrub	Native		Wild	Not Evaluated	Stem, leaves, fruits			x
14r		Ricinus communis L.	Euphorbiaceae	Shrub	Introduced	Tropical Africa	Cultivated	Not Evaluated	Leaves	x		x
66v	…P. 180	Ricinus communis L.	Euphorbiaceae		Introduced	Tropical Africa	Cultivated		Stem, leaves, fruits
70r	Mandihoca species	Manihot esculenta Crantz.	Euphorbiaceae	Shrub	Native		Domesticated	Not Evaluated	Stem, leaves, tubers	x	x
13r		Gustavia augusta L.	Lecythidaceae	Shrub	Native		Wild	Not Evaluated	Flowers	x		x
13v		Gustavia augusta L.	Lecythidaceae	Shrub	Native		Wild	Not Evaluated	Stem, leaves, flowers
52r	Inimboi	Guilandina bonduc L.	Fabaceae	Shrub	Introduced	Tropical Africa	Wild (Naturalized)	Least Concern	Stem, leaves, flowers	x	x	x
13r		Gossypium cf. barbadense L.	Malvaceae	Shrub	Introduced	Andes (Peru)	Domesticated	Least Concern	Stem, leaves, flowers	x		x
69r	…flor hiuca….	Abelmoschus moschatus Medik.	Malvaceae	Shrub	Introduced	Tropical Africa	Cultivated	Not Evaluated	Stem, flower, fruits	x	x
49r		Eugenia cf. brasiliensis Lam.	Myrtaceae	Tree	Native		Wild	Least Concern (Endemic to Brazil)	Stem, leaves, fruits			x
51r		Psidium guajava L. (The big one)	Myrtaceae	Tree	Introduced: https://www.cabi.org/isc/datasheet/45141	Central America	Cultivated	Least Concern	Fruit	x			x
51r		Psidium guineense Sw.	Myrtaceae	Tree	Native		Cultivated	Least Concern	Fruit	x		x
14v	Ligt groen	Zanthoxylum sp.	Rutaceae	Tree	Native		Wild	Not Evaluated	Trunk, leaves, flowers / fruits
55r		Citrus x aurantiifolia (Christm.) Swingle	Rutaceae	Tree	Introduced	Tropical Asia	Domesticated	Not Evaluated	Fruit	x			x
55r		Capsicum baccatum L.	Solanaceae	Shrub	Native		Domesticated	Not Evaluated	Stem, leaves, fruits	x		x
57r		Solanum cf. paniculatum L.	Solanaceae	Shrub	Native		Wild	Least Concern	Stem, leaves, fruits	x	x	x

## Sheet: Libri Principis
Dataset 1. Taxonomical identifications of the plant illustrations in the Libri Principis. We provided information on growth form, geographical origin, conservation and domestication status and plant parts represented. Overlaps in species composition with Marcgrave and Piso' books (1648, 1658); Marcgrave herbarium, Theatrum and MC are presented
Folio numbers Libri Principis	Vernacular names	ID Species	Family	Life form	Native / Introduced	Exotic Origin	Domestication status	Conservation status (Endemism)	Plant parts represented	Taxa present in HNB / IURNM	Taxa present in Herbarium	Taxa present in Theatrum	Taxa present in MC
36		Ruellia cf. elegans Poir.	Acanthaceae	Herb	Native		Wild	Not Evaluated	Stem, leaves, flowers
38		Cf. Plumeria sp.	Apocynaceae	Tree	Introduced	Tropical Asia	Domesticated		Flower
51	Mangaba	Hancornia speciosa Gomes	Apocynaceae	Tree	Native		Cultivated	Not Evaluated	Fruit	x		x	x
10		Monstera adansonii Schott	Araceae	Liana	Native		Wild	Not Evaluated	Stem, leaf, flower
77	Najâgúaçû	Cocos nucifera L.	Arecaceae	Tree	Introduced	Tropical Asia-Pacific	Domesticated	Not Evaluated	Leaves, fruit	x	x	x	x
53	Nana	Ananas comosus (L.) Merr.	Bromeliaceae	Herb	Native		Domesticated	Not Evaluated	Leaves, fruit	x	x	x
55	Nana	Ananas comosus (L.) Merr.	Bromeliaceae	Herb	Native		Domesticated	Not Evaluated	Fruit (open)
65	Timacambire	Ananas comosus var. bracteatus (Lindl.) Coppens & F.Leal	Bromeliaceae	Herb	Native		Wild	Not Evaluated (Endemic to Brazil)	Stem, leaves, flowers
57	Pinda	Melocactus violaceus subsp. margaritaceus N.P.Taylor	Cactaceae	Shrub (succulent)	Native		Wild	Vulnerable: Decreasing / Cites (Endemic to Brazil)	Mature plant (leaves and cephalium)
71	Mamaon	Carica papaya L.	Caricaceae	Tree	Introduced	Central America, Caribbean	Domesticated	Not Evaluated	Leaves, fruit	x	x
20		Commelina erecta L.	Commelinaceae	Herb	Native		Wild	Least Concern	Stem, leaves, flowers	x
24		Commelina sp.	Commelinaceae	Herb	Native		Wild		Stem, leaves, flowers
26		Tagetes cf. erecta L.	Asteraceae	Herb	Introduced	Central America	Cultivated	Not Evaluated	Flower
67		Ipomoea batatas (L.) Lam.	Convolvulaceae	Liana	Introduced	Central America, Peru	Domesticated	Data Deficient	Tubers	x	x	x
30		Cucurbita pepo L.	Cucurbitaceae	Liana	Introduced	North America, Mexico	Domesticated	Least Concern	Stem, leaf, tendrils, flower, fruit (open)	x		x
73	Jerúmû	Cucurbita pepo L.	Cucurbitaceae	Liana	Introduced	North America, Mexico	Domesticated	Least Concern	Fruit
67	Cara	Dioscorea cf. alata L.	Dioscoreaceae	Liana	Introduced	Tropical Asia	Domesticated	Not Evaluated	Tubers	x
22		Volkameria cf. aculeata L.	Lamiaceae	Shrub	Native		Wild	Least Concern	Stem, leaves, flowers			x
2		Centrosema brasilianum (L.) Benth.	Fabaceae	Liana	Native		Wild	Not Evaluated	Stem, leaves, flowers, tendrils		x
20		Senna obtusifolia (L.) H.S.Irwin & Barneby	Fabaceae	Shrub	Native		Wild	Least Concern	Stem, leaves, flowers	x
24		Phaseolus sp.	Fabaceae	Liana	Introduced		Unknown		Stem, leaves, flowers
32		Phaseolus vulgaris L.	Fabaceae	Liana	Introduced	Central America, Andes	Domesticated	Least Concern	Stem, leaves, flowers, fruits			x
61	Mûndûi	Arachis hypogaea L.	Fabaceae	Herb	Native		Domesticated	Not Evaluated	Fruit	x
69	Pacoba (crossed) Banana	Musa × paradisiaca L.	Musaceae	Herb	Introduced	Tropical Asia-Pacific	Domesticated	Not Evaluated	Fruit
81	Bacoba	Musa × paradisiaca L.	Musaceae	Herb	Introduced	Tropical Asia-Pacific	Domesticated	Not Evaluated	Leaf, fruit	x
75	Gúaiâba	Psidium guajava L.	Myrtaceae	Tree	Introduced	Central America	Cultivated	Least Concern	Fruit	x			x
18		Argemone mexicana L.	Papaveraceae	Herb	Introduced	Central America	Wild (Naturalized)	Not Evaluated	Stem, leaves, flowers, fruits (closed)
6		Passiflora cf. foetida L.	Passifloraceae	Liana	Native		Wild	Not Evaluated	Stem, leaves, flowers, tendrils	x
14		Passiflora cf. alata Curtis	Passifloraceae	Liana	Native		Wild	Not Evaluated	Flower	x	x
16		Passiflora cincinnata Mast.	Passifloraceae	Liana	Native		Wild	Not Evaluated	Stem, leaves, flowers, tendrils	x
28		Turnera subulata L.	Passifloraceae	Shrub	Native		Wild	Not Evaluated	Stem, leaves, flowers
34		Passiflora cf. foetida L.	Passifloraceae	Liana	Native		Wild	Not Evaluated	Stem, leaves, flowers, tendrils
63	Múrúcujâ	Passiflora sp.	Passifloraceae	Liana	Native		Wild	Not Evaluated	Fruit
4		Plumbago zeylanica L.	Plumbaginaceae	Herb	Introduced	Tropical Asia	Wild (Naturalized)	Not Evaluated	Stem, leaves, flowers (plus details of flower calyx)	x		x
36		Spermacoce cf. verticillata L.	Rubiaceae	Herb	Native		Wild	Not Evaluated	Stem, leaves, flowers
79	Limes (crossed) Oranges	Citrus x aurantium L.	Rutaceae	Tree	Introduced	Tropical Asia	Domesticated	Not Evaluated	Leaves, fruit
83	Limes	Citrus x aurantiifolia (Christm.) Swingle	Rutaceae	Tree	Introduced	Tropical Asia	Domesticated	Not Evaluated	Stem, leaves, fruit	x			x
8		Physalis cf. pubescens L.	Solanaceae	Herb	Native		Wild	Least Concern	Stem, leaves, flowers, fruits (plus detail of fruit open)	x	x	x
3	Clitoria
7	Passiflora
9	Solanum
11	Passiflora
15	Passiflora
17	Passiflora
29	Turnera
35	Passiflora
58	Cactus
62	Arachis hypogaea
66	Bromelia
68	Dioscorea
70	Musa
72	Carica papaya
76	Psidium ….
78	Cocos nucifera
80	Citrus
82	Musa
