# Supplementary material for: Looking into the flora of Dutch Brazil: botanical identifications of seventeenth century plant illustrations in the Libri Picturati
Source: Sci Rep. 2021 Oct 5;11:19736. doi: 10.1038/s41598-021-99226-8 (PMC8492696; doi:10.1038/s41598-021-99226-8)
Supplement: Supplementary file 2 — Supplementary Information 2. [file 41598_2021_99226_MOESM2_ESM.xlsx]

## Sheet: Sheet1
Dataset 2. Taxa at species level present in the HNB (Marcgrave and Piso, 1648) and IURNM (Piso 1658). Identifications were based in Pickel (2008) and its revision by Alcantara et al. (2019)
Species HNB (1648) / IURNM (1658)	Page number (M. Marcgrave 1648; P1. Piso 1648; P2. Piso 1658)
Abarema cochliocarpos (Gomes) Barneby & J.W.Grimes	P1. 77; P2. 168
Abelmoschus esculentus (L.) Moench	M. 31; P2. 211
Abelmoschus moschatus Medik.	M. 45; P2. 210
Adiantum latifolium Lam.	M. 23; P2. 234
Adiantum pulverulentum L.	M. 2; P2. 233
Aechmea aquilega (Salisb.) Griseb.	M. 87; P2. 193
Aechmea tomentosa Mez	M. 86
Ageratum conyzoides (L.) L.	M. 25; P2. 218
Aloe vera (L.) Burm.f.	M. 37; P2. 193
Amaranthus viridis L.	M. 13; P2. 241
Anacardium occidentale L.	M. 94; P1. 57; P2; 120
Ananas comosus (L.) Merr.	M. 33; P1. 87; P2. 194
Andira fraxinifolia Benth	M. 100; P1. 81; P2. 175
Andropogon bicornis L.	M. 2; P2. 238
Aniba canellila (Kunth) Mez	P1. 98; P2. 146
Aniseia cernua Moric	M. 19
Annona glabra L.	M. 94; P1. 48, 70; P2. 142
Annona montana Macfad.	M. 93, 94; P1. 69, 70; P2. 141, 142
Anthurium coriaceum (Graham) G.Don	M. 9
Apeiba tibourbou Aubl.	M. 123
Aquarius floribundus (Seub.) Christenh. & Byng	M. 49
Arachis hypogaea L.	M. 37; P2. 256
Aristolochia labiata Willd.	M. 15; P2. 260
Arundo donax L.	P1. 109; P2. 214
Aspidosperma nigricans Handro	P2. 141
Asterostigma riedelianum (Schott) Kuntze	M. 27; P2. 239
Astrocaryum aculeatissimum (Schott) Burret	P2. 129
Astrocaryum vulgare Mart.	P1. 62; P2. 128
Attalea compta Mart.	M. 133; P1. 62; P2. 125
Avicennia schaueriana Stapf & Leechm. ex Moldenke	M. 127; P1. 113; P2. 204
Bactris maraja Mart.	P2. 129
Bidens riparia Kunth	M. 45; P2. 208
Bixa orellana L.	M. 61; P1. 65; P2. 133
Blainvillea acmella (L.) Philipson	M. 44
Blutaparon vermiculare (L.) Mears	M. 14; P2. 243
Boerhavia coccinea Mill.	M. 28, 60; P1. 92, 109; P2. 200
Bowdichia virgilioides Kunth	M. 100; P1. 78; P2. 168
Brasiliopuntia brasiliensis (Willd.) A.Berger	M. 125; P1. 100; P2. 189, 190
Bromelia karatas L.	M. 33, 88; P1. 111; P2. 191, 196
Brunfelsia uniflora (Pohl) D.Don	M. 69; P1. 85; P2. 184
Byrsonima sericea DC. (M: 134)	M. 134
Byrsonima cydoniifolia A.Juss.	M. 118; P1. 79; P2. 171
Cajanus cajan (L.) Millsp.	M. 62; P2. 251
Caladium bicolor (Ait) Vent.	M. 36; P1. 95; P2. 237
Calea elongata Baker	M. 6; P2. 177
Campomanesia dichotoma (O.Berg) Mattos	M. 117; P1. 73; P2. 149
Campomanesia phaea (O.Berg) Landrum	M. 141
Canavalia ensiformis C.C	P2. 251
Canna glauca L.	M. 5; P1. 117; P2. 213
Canna indica L.	M. 4; P1. 116; P2. 212
Capsicum baccatum L.	M. 39; P1. 108; P2. 225
Capsicum frutescens L.	M. 39; P1. 107; P2. 225
Capsicum annuum L.	M. 39
Caraipa densifolia Mart.	M. 102
Carapichea ipecacuanha (Brot.) L.Andersson	M. 17; P1. 102; P2. 231
Carica papaya L.	M. 102; P2. 159
Cariniana legalis (Mart.) Kuntze	M. 127
Cascabela thevetia (L.) Lippold	M. 271; P1. 49; P2. 308
Casearia sylvestris Sw.	M.81
Cassia grandis L.f.	M. 134; P2. 157
Catasetum macrocarpum Rich. ex Kunth	M. 35; P1. 117; P2. 235
Cayaponia tayuya (Vell.) Cogn.	M. 27
Cecropia hololeuca Miq	M. 92
Cecropia pachystachya Trécul	M. 91; P2. 147
Cedrela fissilis Vell.	P1. 98; P2. 145
Ceiba erianthos (Cav.) K.Schum.	P1. 81; P2. 175
Centratherum punctatum Cass.	M. 49
Centropogon cornutus (L.) Druce	M. 14
Ceratopteris pteridoides (Hook.) Hieron.	M. 37
Cereus fernambucensis Lem.	M. 126; P1. 99; P2. 188, 190
Cereus jamacaru DC.	M. 126; P1. 99; P2. 189
Cestrum coriaceum Miers	P1. 83; P2. 178
Chamaecrista nictitans (L.) Moench	M. 18
Chloris orthonoton Döll	M. 1
Chloroleucon dumosum (Benth.) G.P.Lewis	M. 108
Chloroleucon foliolosum (Benth.) G.P.Lewis	M. 120
Chomelia intercedens Müll.Arg.	M. 80
Chrysobalanus icaco L.	M. 77
Cissampelos glaberrima A.St.-Hil.	M. 25; P1. 94; P2. 232, 312
Cissus erosa Rich.	M. 8
Citrullus lanatus (Thunb.) Matsum. & Nakai	M. 22; P2. 263
Citrus × aurantiifolia (Christm.) Swingle	P2. 313
Cleome gynandra L.	M. 10
Cleome serrata Jacq.	M. 2
Cleome spinosa Jacq.	M. 33
Clidemia biserrata DC.	M. 59; P2. 217
Clidemia octona (Bonpl.) L.O. Williams	P1. 116; P2. 218
Clusia nemorosa G.Mey.	M. 131
Cnidoscolus urens (L.) Arthur	M. 79
Coccoloba mollis Casar.	M. 97
Cocos nucifera L.	M. 138; P1. 63; P2. 130
Colocasia esculenta (L.) Schott	M. 35; P1. 95; P2. 236
Commelina erecta L.	M. 8
Conocarpus erectus L.	M. 76
Copaifera officinalis L.	M. 130; P1. 56; P2. 118
Copelandia cyanescens (Berk. & Broome) Singer	P1. 47; P2. 309
Copernicia prunifera (Mill.) H.E.Moore	M. 130; P1. 62; P2. 126
Costus spiralis (Jacq.) Roscoe	M. 48
Costus arabicus L.	M. 48
Couepia rufa Ducke	M. 115; P1. 66; P2. 136
Crateva tapia L.	M. 98; P1. 68; P2. 140
Crescentia cujete L.	M. 123; P2. 173
Crotalaria stipularia Desv.	M. 55
Cucumis anguria L.	M. 44; P2. 264
Cucumis melo L.	M. 22
Cucurbita pepo L.	M. 44; P2. 264
Curatella americana L.	M. 111
Cynophalla hastata (Jacq.) J.Presl	M. 63
Cyperus aggregatus (Willd.) Endl.	M. 1
Cyperus luzulae (L.) Retz.	M. 1
Cyperus pedunculatus (R.Br.) J.Kern	P1. 115; P2. 238
Cyperus sesquiflorus (Torr.) Mattf. & Kük.	M. 1
Dalbergia nigra (Vell.) Allemão ex Benth.	M. 136; P2. 164
Desmodium incanum (Sw.) DC.	M. 2; P1. 112; P2. 201
Desmoncus polyacanthos Mart.	M. 64
Dialium guianense (Aubl.) Sandwith	M. 120
Didymopanax morototoni (Aubl.) Decne. & Planch.	M. 132
Dieffenbachia seguine (Jacq.) Schott	M. 103; P2. 220
Dioclea marginata Benth.	P1. 48; P2. 306
Dioscorea alata L.	M. 29; P1. 39, 93; P2. 254
Dioscorea trifoliata Kunth	M. 52
Distimake aegyptius (L.) A.R.Simões & Staples	M. 54
Dodonaea viscosa Jacq.	M. 76
Dorstenia brasiliensis Lam.	M. 52; P1, 90; P2. 232, 311
Dorstenia cayapia subsp. asaroides (Hook.) C.C.Berg	P1. 102
Duguetia gardneriana Mart.	M. 94; P2. 143
Eclipta prostrata (L.) L.	M. 58; P2. 199
Elephantopus mollis Kunth	P1. 112; P2. 182
Eleusine indica (L.) Gaertn.	P1. 102
Encholirium spectabile Mart. ex Schult. & Schult.f.	P1. 112; P2. 193
Epiphyllum phyllanthus (L.) Haw.	M. 78
Erigeron bonariensis L.	M. 26
Ertela trifolia (L.) Kuntze	M. 36; P2. 215, 312
Eryngium foetidum L.	M. 49; P2. 227
Erythrina velutina Willd.	M. 136
Eschweilera ovata (Cambess.) Mart. ex Miers	M. 136
Eugenia involucrata DC.	M. 108; P1. 82; P2. 178
Eugenia luschnathiana (O.Berg) Klotzsch ex B.D.Jacks	M. 109
Eugenia uniflora L.	M. 116, 293; P1. 121; P2. 187
Eugenia pyriformis Cambess.	P1. 82; P2. 178
Eugenia selloi B.D.Jacks.	M. 132; P2. 161
Euphorbia hirta L.	M. 7; P1. 102; P2. 245
Euphorbia hyssopifolia L.	M. 15; P2. 246
Euterpe edulis Mart.	M. 133; P2. 128
Fevillea trilobata L.	M. 46; P2. 259
Ficus gomelleira Kunth & C.D.Bouché	M. 132
Fuirena umbellata Rottb.	M. 1
Furcraea hexapetala (Jacq.) Urb.	M. 67; P1. 112; P2. 192
Gallesia integrifolia (Spreng.) Harms	P1. 115; P2. 236
Galphimia brasiliensis (L.) A.Juss.	M. 79
Garcinia macrophylla Mart.	M. 119
Genipa americana L.	M. 92; P1. 67; P2. 138
Geoffroea spinosa Jacq.	M. 121; P2. 174
Gnaphalium cf. polycaulon Pers.	M. 31; P2. 244
Goeppertia effusa Saka & Lombardi	M. 50
Gomphrena vaga Mart.	M. 46
Gossypium barbadense L.	M. 59; P2. 186
Guadua angustifolia Kunth	M. 3; P1. 98
Guarea guidonia (L.) Sleumer	M. 120; P2. 170
Guazuma ulmifolia Lam.	M. 131; P2. 163
Guettarda platypoda DC.	M. 133
Guilandina bonduc L.	M. 12; P1. 95; P2. 205
Gustavia augusta L.	M. 109; P1. 121; P2. 172
Gynerium sagittatum (Aubl.) P.Beauv.	M. 4
Hancornia speciosa Gomes	M. 121; P1. 76; P2. 155
Handroanthus serratifolius (Vahl) S.O.Grose	M. 118
Harrisia adscendens (Gürke) Britton & Rose	M. 126
Heliconia cf. acuminata A.Rich.	M. 53; P2. 224
Heliotropium indicum L.	M. 6; P1. 109; P2. 229
Heliotropium tiaridioides Cham.	M. 7; P2. 229
Heteropsis flexuosa (Kunth) G.S.Bunting	P2. 249
Hibiscus furcellatus Desr.	M. 47; P2. 222
Hibiscus sabdariffa L.	M. 13; P2. 222
Hippeastrum psittacinum (Ker Gawl.) Herb.	M. 32; P1. 117; P2. 235
Hybanthus calceolaria (L.) Oken	M. 54; P1. 101; P2. 231
Hydrocotyle bonariensis Comm. ex Lam.	M. 27; P1. 90; P2. 259
Hymenaea cf. courbaril L.	M. 101; P1. 60; P2. 122
Ibatia ganglinosa (Vell.) Morillo	M. 19
Imperata contracta Hitchc.	M. 2; P1. 96; P2. 237
Indigofera microcarpa Desv.	M. 57; P2. 198
Indigofera suffruticosa Mill.	M. 68
Inga vera Willd.	M. 111
Inga ciliata C.Presl	M. 112
Inga edulis Mart.	M. 112
Inga ingoides (Rich.) Willd.	M. 112
Ipomoea alba L.	M. 19
Ipomoea batatas (L.) Lam.	M. 16; P1. 93; P2. 254
Ipomoea pes-caprae (L.) R. Br.	M. 51; P1. 103; P2. 258
Jacaranda brasiliana (Lam.) Pers.	M. 293; P1. 70; P2. 143, 165
Jacaratia spinosa (Aubl.) A.DC.	M. 128; P2. 160
Jatropha curcas L.	M. 96; P1. 83; P2. 179
Joannesia princeps Vell.	M. 110; P1. 72; P2. 148
Lablab purpureus (L.) Sweet	M. 33, 53; P2. 251
Lagenaria siceraria (Molina) Standl.	M. 44; P2. 264
Laguncularia racemosa (L.) C.F.Gaertn.	P1. 113; P2. 204
Lantana camara L.	M. 5; P1. 86; P2. 176
Laportea aestuans (L.) Chew	M. 48; P2. 235
Lecythis pisonis Cambess	M. 128; P1. 165; P2. 134
Libidibia ferrea (Mart. ex Tul.) L.P.Queiroz	M. 131
Lindernia diffusa (L.) Wettst.	M. 31; P1. 110; P2. 230
Lippia alba (Mill.) N.E.Br. ex Britton & P.Wilson	M. 32; P2. 242
Ludwigia hyssopifolia (G.Don) Exell	M. 30
Ludwigia octovalvis (Jacq.) P.H.Raven	M. 30
Lundia virginalis DC.	P1. 119
Lygodium flexuosum (L.) Sw.	M. 2
Maclura tinctoria (L.) D.Don ex Steud.	M. 119
Macoubea guianensis Aubl	M. 293; P2. 141
Manihot esculenta Crantz	M. 65; P1. 52; P2. 114, 305
Manihot carthaginensis subsp. glaziovii (Müll.Arg.) Allem	M. 68, 293; P1. 55; P2. 117
Manilkara salzmannii (A.DC.) H.J.Lam	P1. 120; P2. 187
Mauritia flexuosa L.f.	P2. 129
Maxillaria subrepens (Rolfe) Schuit. & M.W.Chase	M. 107
Melampodium divaricatum (Rich.) DC.	M. 45
Miconia holosericea (L.) DC	M. 117
Microtea celosioides (Spreng.) Moq. ex Sennikov & Sukhor.	M. 56
Microtea maypurensis (Kunth) G.Don	M. 7
Mimosa candollei R.Grether	M. 73; P1. 118; P2. 201, 304
Mimosa pigra L.	M. 74; P2. 202
Mimosa polydactyla Humb. et Bonpl.	M. 74; P1. 118; P2. 203
Mimosa sensitiva L.	M. 64
Mirabilis jalapa L.	P2. 207
Mitracarpus hirtus (L.) DC.	M. 8
Montrichardia linifera (Arruda) Schott	M. 106; P1. 103; P2. 219
Moquilea tomentosa Benth.	M. 115; P2. 137
Moronobea coccinea Aubl.	M. 114
Mucuna urens (L.) Medik.	M. 18; P2. 307
Musa × paradisiaca L.	M. 137, 138; P1. 76; P2. 154
Myriopus candidulus (Miers) Feuillet	M. 78
Myrosma cannifolia L.f.	M. 53; P2. 245
Myroxylon balsamum (L.) Harms	P1. 57; P2. 119
Nicotiana tabacum L.	M. 274
Nymphaea amazonum Mart. & Zucc.	M. 23; P1. 91; P2. 219
Ocotea sassafras Meissn.	P1. 98; P2. 145
Operculina hamiltonii (G. Don) D.F. Austin & Staples	M. 41; P1. 93; P2. 252
Opuntia ficus-indica (L.) Mill.	P1. 100; P2. 191
Ouratea caudata Engl	M. 101; P2. 166
Ouratea fieldingiana (Gardner) Engl.	M. 61
Pachyrhizus erosus (L.) Urb.	P2. 254
Palicourea bracteocardia (DC.) Delprete & J.H.Kirkbr.	M. 60; P1. 102; P2. 302
Palicourea crocea (Sw.) Schult.	M. 60; P1. 92; P2. 301
Parkia pendula (Willd.) Benth. ex Walp.	M. 116
Paspalum virgatum L.	M. 2
Passiflora cincinnata Mast	M. 71; P2. 248
Passiflora edulis Sims	M. 71, 73; P1. 106; P2. 247, 248
Passiflora foetida L.	M. 73
Passiflora quadrangularis L.	M. 70; P1. 106; P2. 247
Passiflora suberosa L.	P1. 107; P2. 248
Passiflora alata Curtis	M. 72
Passiflora kermesina Link & Otto	M. 72
Paubrasilia echinata (Lam.) Gagnon, H.C.Lima & G.P.Lewis	M. 101; P2. 164
Paullinia pinnata L.	M. 22; P1. 114; P2. 250
Periandra mediterranea (Vell.) Taub.	P2. 245
Persicaria acuminata (Kunth) M.Gómez	P1. 101; P2. 221
Persicaria punctata (Elliott) Small	M. 25
Petiveria alliacea var. tetrandra (Ortega) Hauman	P1. 115; P2. 236
Phaseolus lunatus L.	P2. 252
Phaseolus vulgaris L.	P2. 251, 252
Philodendron imbe Schott ex Kunth	P2. 249
Phthirusa pyrifolia (Kunth) Eichler	P1. 113; P2. 250
Phyllanthus niruri L.	M. 18
Physalis cf. pubescens L.	M. 12; P2. 222
Piper divaricatum G.Mey.	M. 124; P1. 88; P2. 196
Piper marginatum Jacq	M. 75; P1. 96; P2. 197
Piper rivinoides (Kunth) Kunth ex Steud.	M. 75; P2. 197
Piper tuberculatum Jacq.	P1. 97; P2. 216
Piper umbellatum L.	P1. 104; P2. 197
Piper anisum (Spreng.) Angely	M. 69; P1. 88; P2. 196, 215
Pityrogramma calomelanos (L.) Link	M. 23; P2. 234
Plathymenia reticulata Benth.	M. 137
Platonia insignis Mart.	M. 119
Plinia cauliflora (Mart.) Kausel	M. 141
Plumbago zeylanica L.	P1. 82, 105; P2. 200
Pontederia paniculata Spreng.	M. 53
Portulaca halimoides L.	M. 49; P2. 244
Posoqueria latifolia (Rudge) Schult.	M. 77
Pouteria grandiflora (A.DC.) Baehni	M. 113; P2. 137
Pradosia kuhlmannii Toledo	M. 101; P1. 71; P2. 146
Protium heptaphyllum (Aubl.) Marchand	M. 98, 132; P1. 59; P2. 122
Psidium cattleyanum Sabine	M. 105; P1. 74; P2. 152
Psidium guajava L.	M. 147; P1. 75; P2. 153
Psidium guineense Sw.	M. 62; P1. 74; P2. 150
Psittacanthus dichrous (Mart. ex Schult. & Schult.f.) Mart.	M. 63
Renealmia alpinia (Rottb.) Maas	M. 48
Rhizophora racemosa G.Mey.	M. 118; P1. 114; P2. 204
Rhynchospora ciliata (Vahl) Kük.	M. 1
Ricinus communis L.	M. 77; P1. 91; P2. 180
Ruellia bahiensis (Nees) Morong	M. 54
Saccharum officinarum L.	M. 82; P1. 49; P2. 108
Samanea saman (Jacq.) Merr.	M. 111; P1. 80; P2. 170
Sapindus saponaria L.	M. 113; P2. 162
Sargassum vulgare C.Agardh	P2. 266
Scaevola plumieri (L.) Vahl	M. 13
Schinus terebinthifolia Raddi	M. 90; P1. 64; P2. 132
Scleria gaertneri Raddi	P2. 240
Scoparia dulcis L.	M. 52; P1. 110, 121; P2. 246
Selenicereus undatus (Haw.) D.R. Hunt	M. 23, 125; P2. 188
Senna obtusifolia (L.) H.S.Irwin & Barneby	M. 10; P1. 86; P2. 185
Senna latifolia (G.Mey.) H.S. Irwin & Barneby	P1. 84; P2. 183
Senna occidentalis (L.) Link	M. 9; P1. 86; P2. 185
Serjania cf. lethalis A. St.-Hil.	P1. 115; P2. 249
Serpocaulon triseriale (Sw.) A.R.Sm.	M. 2; P2. 233
Sesamum indicum L.	M. 21; P2. 211
Sesuvium portulacastrum (L.) L.	M. 39; P2. 243
Setaria poiretiana (Schult.) Kunth	M. 1
Setaria parviflora (Poir.) M.Kerguelen	P1. 120; P2. 239
Sicana odorifera (Vell.) Naudin	M. 21; P2. 262
Sida linifolia Juss. ex Cav.	M. 43
Sida rhombifolia L.	P1. 87, 110; P2. 177, 246
Simira rubra (Mart.) Steyerm	M. 106
Smilax cf. schomburgkiana Kunth	M. 10; P2. 257
Smilax rufescens Griseb.	P1. 99; P2. 257
Solanum agrarium Sendtn.	M. 80; P2. 242
Solanum cf. macrocarpon L.	M. 24, P2. 209
Solanum chenopodioides Lam.	M. 55; P1. 108; P2. 223
Solanum paludosum Moric	M. 89; P1. 84; P2. 181
Solanum paniculatum L.	M. 89; P1. 84; P2. 181
Solanum lycocarpum A. St.-Hil.	M. 63; P2. 184
Sophora tomentosa L.	M. 82
Sorghum arundinaceum (Desv.) Stapf	M. 2
Sparattanthelium tupiniquinorum Mart.	M. 135
Spigelia anthelmia L.	M. 34
Spondias mombin L.	M. 129; P1. 68; P2. 139
Spondias tuberosa Arruda	M. 108; P1. 77; P2. 167
Sporobolus tenuissimus (Mart. ex Schrank) Kuntze	M. 2
Stachytarpheta cayennensis (Rich.) Vahl	M. 6
Staelia aurea K.Schum.	M. 9
Stemodia foliosa Benth.	M. 16
Stylosanthes guianensis (Aubl.) Sw.	M. 3; P2. 234
Swartzia pickelii Ducke	M. 136; P2. 164
Syagrus comosa (Mart.) Becc.	P2. 129
Syagrus oleracea (Mart.) Becc.	P2. 129
Syagrus coronata (Mart.) Becc.	M. 104; P2. 127
Symphonia globulifera L.f.	M. 106
Tabebuia aurea (Silva Manso) Benth. & Hook.f. ex S.Moore	M. 135; P2. 165
Tabebuia roseoalba (Ridl.) Sandwith	M. 97
Talinum fruticosum (L.) Juss.	M. 23; P2. 244
Talisia esculenta (A.St.-Hil., A.Juss. & Cambess.) Radlk.	M. 100, 125
Tamarindus indica L.	M. 107; P2. 157
Tanaecium cyrtanthum (Mart.) Bur. et Schum	M. 25; P2. 173
Tanaecium pyramidatum (Rich.) L.G.Lohmann	P1. 115; P2. 249
Tapirira guianensis Aubl	M. 121; P1. 56
Telmatoblechnum serrulatum (Rich.) Perrie, D.J.Ohlsen & Brownsey	M. 2
Tetracera cf. breyniana Schlechtendal	M. 14
Tillandsia usneoides (L.) L.	M. 46
Trichilia hirta L.	M. 120; P1. 80; P2. 169
Triumfetta semitriloba Jacq.	M. 80
Turnera ulmifolia L.	M. 21
Vernonanthura brasiliana (L.) H.Rob.	M: 61, 81: P2. 176
Vigna subterranea (L.) Verdc.	M. 43; P1. 93; P2. 256
Vismia guianensis (Aubl.) Pers.	M. 96; P1. 60; P2. 124
Vitex rufescens A.Juss.	M. 116
Xanthosoma sagittifolium (L.) Schott	M. 35; P1. 95; P2. 237
Ximenia americana L.	M. 108; P2. 168
Xylopia frutescens Aubl.	M. 99; P1. 71; P2. 144
Xyris jupicai Rich.	M. 1; P1. 119; P2. 238
Zingiber officinale Roscoe.	M. 17; P2. 226
Zollernia ilicifolia (Brongn.) Vogel	M. 106
