# Supplementary material for: Looking into the flora of Dutch Brazil: botanical identifications of seventeenth century plant illustrations in the Libri Picturati
Source: Sci Rep. 2021 Oct 5;11:19736. doi: 10.1038/s41598-021-99226-8 (PMC8492696; doi:10.1038/s41598-021-99226-8)
Supplement: Supplementary file 3 — Supplementary Information 3. [file 41598_2021_99226_MOESM3_ESM.xlsx]

## Sheet: Sheet1
Dataset S3. Taxa at species level present in Marcgrave's herbarium (collected during 1638-1643/4). Identifications were based in Andrade-Lima et al. (1977) and its revision by Alcantara et al. (2019)
Herbarium (1638-1643/4)	Folio number
Symphonia globulifera L.f.	1
Mimosa candollei R.Grether	2
Miconia holosericea (L.) DC	3
Manihot esculenta Crantz.	4
Cocos nucifera L.	5
Ananas comosus (L.) Merr.	6
Mimosa polydactyla Humb. et Bonpl.	8
Passiflora alata Curtis	9
Microtea celosioides (Spreng.) Moq. ex Sennikov & Sukhor.	12
Sophora tomentosa L.	13
Myriopus candidulus (Miers) Feuillet	14
Vernonanthura brasiliana (L.) H.Rob.	15
Solanum paniculatum L.	16
Blutaparon vermiculare (L.) Mears	17
Maxillaria subrepens (Rolfe) Schuit. & M.W.Chase	18
Zollernia latifolia Benth.	18
Inga ingoides (Rich.) Willd.	19
Adianthum pulverulentum L.	21
Colocasia esculenta (L.) Schott	23
Xanthosoma sagittifolium (L.) Schott	24
Dorstenia brasiliensis Lam.	29
Abelmoschus moschatus Medik.	31
Amaranthus viridis L.	33
Piper marginatum Jacq	34
Byrsonima sericea DC.	35
Crotalaria stipularia Desv.	36
Carapichea ipecacuanha (Brot.) L.Andersson	39
Sideroxylon obtusifolium (Roem. & Schult.) T.D.Penn.	40
Cordia cf. toqueve Aubl.	41
Inga cf. ingoides (Rich.) Willd.	43
Ruellia bahiensis (Nees) Morong	45
Caesalpinia coriaria (Jacq.) Willd.	49
Crescentia cujete L.	50
Guettarda platypoda DC.	51
Casearia sylvestris Sw.	52
Spondias mombin L.	53
Citrullus lanatus (Thunb.) Matsum. & Nakai	54
Spigelia anthelmia L	55
Sicana odorifera (Vell.) Naudin	56
Abrus precatorius L.	57
Tamarindus indica L.	58
Physalis angulata L.	59
Physalis cf. pubescens L.	61
Ludwigia octovalvis (Jacq.) P.H.Raven	62
Scoparia dulcis L.	66
Indigofera microcarpa Desv.	69
Eugenia uniflora L.	70
Senna latifolia (G.Mey.) H.S. Irwin & Barneby	71
Capraria biflora L.	72
Blechnum serrulatum Rich.	73
Euphorbia hyssopifolia L.	74
Ocimum basilicum L.	75
Sapindus saponaria L.	76
Chamaecrista repens var. multijuga (Benth.) H.S.Irwin & Barneby	77
Nerium oleander L.	79
Paepalanthus triangularis (L.) Koern.	80
Cissampelos glaberrima St. Hil	81
Byrsonima cydoniifolia A.Juss.	82
Sesuvium portulacastrum (L.) L.	83
Serjania cf. lethalis A. St.-Hil.	84
Anacardium occidentale L.	87
Samanea saman (Jacq.) Merr.	89
Securidaca volubilis L.	90
Lablab purpureus (L.) Sweet	91
Rhynchospora corymbosa (L.) Britton	92
Desmodium incanum DC.	93
Eschweilera ovata (Cambess.) Mart. ex Miers	94
Chamaecrista diphylla (L.) Greene	97
Mimosa sensitiva L.	99
Pterolepis glomerata (Rottb.) Miq.	100
Paullinia pinnata L.	101
Trema micrantha (L.) Blume.	102
Euphorbia cotinifolia L.	103
Portulaca halimoides L.	104
Andropogon bicornis L.	105
Cyperus luzulae (L.) Retz.	106
Panicum trichoides Sw.	108
Eragrostis japonica (Thunb.) Trin.	109
Rhynchospora nervosa (Vahl) Boeck.	111
Cynodon dactylon (L.) Pers.	112
Dichotomaria obtusata (J.Ellis & Solander) Lamarck	113
Cecropia pachystachya Trécul	115
Gynerium sagittatum (Aubl.) B	116
Eugenia cf. neoformosa Sobral	119
Cyperus sesquiflorus (Torr.) Mattf. & Kük.	120
Tephrosia cinerea (L.) Pers.	121
Philodendron imbe Schott ex Kunth	122
Stemodia foliosa Benth.	124
Hirtella racemosa var. hexandra (Willd. ex Schult.) Prance	127
Croton cf. refractus Muell. Arg.	128
Urena lobata L.	129
Tribulus cistoides L.	130
Ayenia magna L.	132
Lygodium venustum Sw.	135
Pavonia malacophylla (Link & Otto) Garcke	137
Euploca fruticosa (L.) J.I.M.Melo & Semir	138
Crotalaria incana L.	139
Guarea guidonia (L.) Sleumer	140
Corchorus hirsutus L.	141
Croton campestris A.St.-Hil.	144
Alternanthera brasiliana (L.) Kuntze	145
Palicourea bracteocardia (DC.) Delprete & J.H.Kirkbr.DC.) Müll.Arg.	146
Microtea cf. paniculata Moq.	148
Croton grewioides Baill.	149
Xyris jupicai Rich.	150
Ipomoea batatas (L.) Lam.	151
Vismia guianensis (Aubl.) Pers.	157
Mimosa pigra L.	158
Persicaria punctata (Elliott) Small	159
Ricinus communis L.	160
Sparattanthelium cf. tupiniquinorum Mart.	161
Wedelia fruticosa Jacq.	162
Pombalia calceolaria (L.) Paula-Souza	164
Jatropha curcas L.	165
Smilax cf. schomburgkiana Kunth	166
Lindernia diffusa (L.) Wettst.	167
Schultesia guianensis (Aubl.) Malme	171
Chrysobalanus icaco L.	10, 11
Leptochloa virgata (L.) Beauv.	107, 110, 114
Chamaecrista flexuosa (L.) Greene	117, 118
Erigeron bonariensis L.	125, 168
Centrosema brasilianum (L.) Benth.	131, 154
Diodia rosmarinifolia Pohl.	133, 134
Maclura tinctoria (L.) D.Don ex Steud.	136, 172
Elytraria imbricata (Vahl) Pers.	152, 170
Galphimia brasiliensis (L.) Adr.Juss.	20, 22
Clidemia biserrata DC.	25, 46
Pontederia paniculata (Spreng.) Solms	26, 27
Conocarpus erectus L.	28, 30
Clusia nemorosa G.Mey.	32, 48
Guazuma ulmifolia Lam.	37, 38
Solanum agrarium Sendtn	42, 63
Carica papaya L.	44, 93
Annona montana Macfad.	47, 78
Turnera ulmifolia L.	60, 126
Rivina humilis L.	61, 155
Cardiospermum corindum L.	64, 65, 142, 147
Campomanesia dichotoma (O.Berg) Mattos	67, 68
Guilandina bonduc L.	7, 153
Calopogonium caeruleum (Benth.) Sauvalle	85, 86
Microtea maypurensis (Kunth) G.Don	88, 169
Acacia chrysantha (Vahl) DC.	95, 96
Desmoncus polyacanthos Mart.	98, 156
